# Supplementary material for: Causal impact of gut microbiota and associated metabolites on pulmonary arterial hypertension: a bidirectional Mendelian randomization study
Source: BMC Pulm Med. 2024 Apr 17;24:185. doi: 10.1186/s12890-024-03008-7 (PMC11025270; doi:10.1186/s12890-024-03008-7)
Supplement: Supplementary file 3 — Supplementary Material 3. [file 12890_2024_3008_MOESM3_ESM.xlsx]

## Sheet: S1
Table S1 Phenotype descriptions and source of data
Phenotypes	GWAS ID (MRC-IEU)	PubMed ID	Sample size	Population	Year
TMAO	NA	23823483	2076	European	2013
Choline	met-c-918	27005778	13542	European	2016
Carnitine	met-a-379	24816252	7797	European	2014
Betain	met-a-362	24816252	7806	European	2014
Acetate	met-d-Acetate	NA	115046	European	2020
Indolepropionate	met-a-475	24816252	7803	European	2014
3-Hydroxybutyrate	met-d-bOHbutyrate	NA	113595	European	2020
Alcohol use	ukb-b-391	NA	463010	European	2018
Fresh fruit intake	ukb-b-3881	NA	446462	European	2018
Coffee intake	ukb-b-5237	NA	428860	European	2018
Beef intake	ukb-b-2862	NA	461053	European	2018
Oily fish intake	ukb-b-2209	NA	460443	European	2018
Pulmonary Arterial Hypertension	finn-b-I9_HYPTENSPUL	NA	162962	European	2021

## Sheet: S2
Table S2 Instrumental variables used in the MR analysis for the causal effect of gut microbiota, its metabolites and dietary patterns on pulmonary arterial hypertension
Exposure	Outcome	SNP	Effect allele	Other allele	Beta.Exposure	SE.Exposure	P Value.Exposure	Beta.Outcome	SE.Outcome	P Value.Outcome	MAF	Chromosome	POS	F statistic
Choline	Pulmonary Arterial Hypertension	rs10038430	G	A	0.051815	0.012431	3.49004e-05	0.1605	0.1267	0.205	0.5433	5	121021546	17.374
Choline	Pulmonary Arterial Hypertension	rs1019541	G	A	0.057228	0.012776	8.67002e-06	0.1465	0.1339	0.2736	0.6496	16	60567079	20.0645
Choline	Pulmonary Arterial Hypertension	rs1077835	G	A	0.18377	0.01437	5.91017e-37	-0.0546	0.1451	0.7067	0.2568	15	58723426	163.544
Choline	Pulmonary Arterial Hypertension	rs10841405	G	A	0.057928	0.013313	1.55998e-05	0.049	0.1414	0.7287	0.2878	12	20072962	18.9333
Choline	Pulmonary Arterial Hypertension	rs11236028	T	C	-0.059944	0.013841	1.7e-05	0.0692	0.1416	0.625101	0.2761	11	73875316	18.7567
Choline	Pulmonary Arterial Hypertension	rs11252280	T	C	0.074473	0.018109	4.42996e-05	-0.0848	0.181	0.639599	0.1468	10	4066551	16.9125
Choline	Pulmonary Arterial Hypertension	rs114493857	C	T	-0.248592	0.054899	6.91003e-06	0.109	0.5405	0.8401	0.01534	4	176445177	20.5043
Choline	Pulmonary Arterial Hypertension	rs11591147	T	G	-0.260498	0.039856	8.61986e-11	-0.9249	0.3395	0.00643606	0.03633	1	55505647	42.719
Choline	Pulmonary Arterial Hypertension	rs11633043	A	G	0.084633	0.016814	5.80003e-07	0.0509	0.1631	0.755	0.1837	15	58837722	25.336
Choline	Pulmonary Arterial Hypertension	rs11654217	G	T	0.077922	0.016814	4.18996e-06	-0.0383	0.1686	0.8203	0.1735	17	45531884	21.4772
Choline	Pulmonary Arterial Hypertension	rs11672773	G	A	0.057955	0.013406	1.75999e-05	0.1788	0.138	0.1953	0.3033	19	58801784	18.6889
Choline	Pulmonary Arterial Hypertension	rs117048243	A	G	-0.153579	0.033871	6.72001e-06	-0.2124	0.3065	0.4884	0.04598	18	75082292	20.5593
Choline	Pulmonary Arterial Hypertension	rs11732692	C	T	0.064098	0.015579	4.39997e-05	0.0687	0.1581	0.663901	0.2045	4	25050901	16.9282
Choline	Pulmonary Arterial Hypertension	rs117398832	G	T	-0.142138	0.030468	3.62001e-06	-0.1063	0.3022	0.725	0.04747	14	55296798	21.7637
Choline	Pulmonary Arterial Hypertension	rs117701968	C	G	0.322577	0.07597	2.47999e-05	0.4528	0.7048	0.5206	0.008096	18	23732621	18.0295
Choline	Pulmonary Arterial Hypertension	rs117998397	C	T	0.207388	0.046388	9.02007e-06	0.045	0.4255	0.9158	0.02417	20	54589248	19.9874
Choline	Pulmonary Arterial Hypertension	rs11945674	T	A	-0.063581	0.014849	2.12002e-05	-0.1979	0.1492	0.1848	0.7619	4	132172352	18.3341
Choline	Pulmonary Arterial Hypertension	rs11980318	T	A	-0.085855	0.020578	3.42997e-05	0.1737	0.2178	0.4253	0.09555	7	127283406	17.407
Choline	Pulmonary Arterial Hypertension	rs12216497	T	C	-0.055557	0.012637	1.26999e-05	0.0136	0.1313	0.9173	0.6282	6	19028623	19.3281
Choline	Pulmonary Arterial Hypertension	rs12418873	A	T	0.054875	0.012977	2.67997e-05	0.1409	0.1332	0.2899	0.3498	11	7416347	17.8814
Choline	Pulmonary Arterial Hypertension	rs1260326	C	T	-0.066913	0.012645	1.49001e-07	-0.1234	0.1332	0.3541	0.6499	2	27730940	28.0016
Choline	Pulmonary Arterial Hypertension	rs12604814	A	G	0.072798	0.017456	3.45001e-05	0.174	0.1678	0.2997	0.1732	18	3383220	17.392
Choline	Pulmonary Arterial Hypertension	rs12626825	C	A	-0.29047	0.071094	4.97004e-05	-1.0806	1.2183	0.3751	0.003024	21	19550024	16.6931
Choline	Pulmonary Arterial Hypertension	rs12699376	G	C	0.058638	0.014018	3.27002e-05	0.0196	0.1459	0.8929	0.2566	7	12498835	17.4979
Choline	Pulmonary Arterial Hypertension	rs12986606	A	G	0.061417	0.014201	1.75001e-05	0.0734	0.1446	0.611799	0.2593	2	173397100	18.7042
Choline	Pulmonary Arterial Hypertension	rs13079649	T	C	-0.057361	0.01223	3.21004e-06	0.0823	0.1267	0.5162	0.473	3	71383502	21.9979
Choline	Pulmonary Arterial Hypertension	rs13115825	A	G	-0.076977	0.017986	2.13998e-05	-0.1874	0.1778	0.2919	0.1558	4	189779139	18.3169
Choline	Pulmonary Arterial Hypertension	rs13331448	T	G	0.095119	0.020205	2.94002e-06	-0.0858	0.2047	0.675199	0.1097	16	19348138	22.1624
Choline	Pulmonary Arterial Hypertension	rs13376168	C	T	0.063927	0.015392	3.71997e-05	-0.1629	0.1537	0.2891	0.2177	1	221848970	17.2496
Choline	Pulmonary Arterial Hypertension	rs13418915	A	C	0.06347	0.015202	3.38003e-05	0.0892	0.1613	0.5805	0.1933	2	29257101	17.4315
Choline	Pulmonary Arterial Hypertension	rs140291232	A	C	-0.389346	0.089546	1.58001e-05	-0.9093	1.1677	0.4362	0.003258	7	139970817	18.9051
Choline	Pulmonary Arterial Hypertension	rs142851150	C	T	0.417792	0.099268	2.91998e-05	-0.2864	0.8722	0.742699	0.006021	19	33212330	17.7134
Choline	Pulmonary Arterial Hypertension	rs143020224	G	C	-0.120491	0.019465	7.93999e-10	-0.0746	0.209	0.7212	0.1029	19	11187324	38.3178
Choline	Pulmonary Arterial Hypertension	rs144064722	G	A	0.213645	0.039329	6.90001e-08	0.3632	0.3741	0.3316	0.03005	4	73406173	29.5094
Choline	Pulmonary Arterial Hypertension	rs144625522	A	T	0.130803	0.029194	8.62998e-06	-0.3653	0.2886	0.2056	0.04822	3	143090338	20.0747
Choline	Pulmonary Arterial Hypertension	rs146036301	T	A	-0.266404	0.056191	2.50998e-06	-0.0202	0.5863	0.9725	0.01275	9	7994445	22.4775
Choline	Pulmonary Arterial Hypertension	rs149695805	T	C	-0.296482	0.072156	4.49997e-05	-0.0909	0.9786	0.926	0.004889	13	79015662	16.8831
Choline	Pulmonary Arterial Hypertension	rs1532085	G	A	-0.137992	0.01244	3.22998e-28	-0.137	0.1283	0.2857	0.5774	15	58683366	123.046
Choline	Pulmonary Arterial Hypertension	rs17362684	A	C	-0.101274	0.021901	4.39997e-06	0.2249	0.2063	0.2757	0.106	5	113873231	21.383
Choline	Pulmonary Arterial Hypertension	rs17445098	A	C	0.308349	0.07063	1.45999e-05	-0.2616	0.875	0.764999	0.005994	12	40839382	19.0593
Choline	Pulmonary Arterial Hypertension	rs17457577	G	A	-0.18948	0.044829	2.69998e-05	-0.3294	0.4847	0.4968	0.01742	2	205797510	17.8652
Choline	Pulmonary Arterial Hypertension	rs17651829	G	A	0.0606	0.014572	3.63003e-05	-0.043	0.146	0.7683	0.2634	5	75624514	17.2945
Choline	Pulmonary Arterial Hypertension	rs1809699	A	G	0.066905	0.014962	8.99001e-06	-0.194	0.1525	0.2033	0.2231	9	87705388	19.9958
Choline	Pulmonary Arterial Hypertension	rs182695896	C	A	0.22066	0.046464	2.41002e-06	0.174	0.3898	0.655399	0.02622	4	74813227	22.5535
Choline	Pulmonary Arterial Hypertension	rs186016706	C	T	0.446349	0.104614	2.27002e-05	-0.3855	0.8045	0.631801	0.006961	9	105183863	18.2041
Choline	Pulmonary Arterial Hypertension	rs187129635	T	G	-0.158893	0.037551	2.65003e-05	0.0574	0.333	0.863	0.03776	17	7233755	17.9047
Choline	Pulmonary Arterial Hypertension	rs1929848	T	G	-0.088782	0.020646	1.94998e-05	-0.0354	0.219	0.8717	0.9066	6	35200350	18.4917
Choline	Pulmonary Arterial Hypertension	rs2044333	A	G	0.056928	0.012367	4.86004e-06	-0.1795	0.1264	0.1558	0.5016	15	58646656	21.1896
Choline	Pulmonary Arterial Hypertension	rs2387139	A	G	0.063972	0.013129	1.31e-06	0.0172	0.1297	0.8948	0.4305	1	247792305	23.742
Choline	Pulmonary Arterial Hypertension	rs2779556	C	A	-0.140188	0.033804	3.81997e-05	0.0284	0.3466	0.9347	0.9643	9	101265290	17.1983
Choline	Pulmonary Arterial Hypertension	rs290772	G	A	-0.12396	0.026362	3.02998e-06	0.2815	0.2809	0.3161	0.05389	2	102126220	22.1109
Choline	Pulmonary Arterial Hypertension	rs2954021	G	A	-0.059491	0.012232	1.37e-06	-0.19	0.1268	0.1339	0.5363	8	126482077	23.6542
Choline	Pulmonary Arterial Hypertension	rs309151	T	C	0.074046	0.017724	3.34003e-05	0.1877	0.1785	0.2931	0.1496	2	136661150	17.4534
Choline	Pulmonary Arterial Hypertension	rs34428611	G	C	0.059536	0.01335	9.49008e-06	0.1337	0.1361	0.3259	0.3165	5	159343244	19.8883
Choline	Pulmonary Arterial Hypertension	rs34505128	C	T	-0.057349	0.013253	1.73002e-05	-0.1372	0.1333	0.3034	0.3382	8	101215557	18.7251
Choline	Pulmonary Arterial Hypertension	rs35155396	T	C	0.160677	0.037059	1.67001e-05	-0.1865	0.4099	0.649201	0.02585	2	241569585	18.7984
Choline	Pulmonary Arterial Hypertension	rs35874447	G	A	0.067734	0.015087	8.27009e-06	-0.0066	0.1423	0.963	0.2804	12	125451589	20.1562
Choline	Pulmonary Arterial Hypertension	rs3741298	T	C	-0.097379	0.014465	2.33024e-11	0.061	0.1503	0.6849	0.7691	11	116657561	45.3204
Choline	Pulmonary Arterial Hypertension	rs41279714	T	C	-0.103409	0.023126	8.99001e-06	0.1265	0.2316	0.585	0.0803	1	109813485	19.9947
Choline	Pulmonary Arterial Hypertension	rs502785	T	G	-0.407435	0.098428	3.95003e-05	-0.4661	0.7506	0.5346	0.007829	10	131357350	17.1348
Choline	Pulmonary Arterial Hypertension	rs533808	C	T	0.094755	0.021833	1.63999e-05	0.1517	0.2222	0.4948	0.9092	1	24687778	18.8355
Choline	Pulmonary Arterial Hypertension	rs55836855	T	C	0.053117	0.012735	3.45001e-05	0.1828	0.1292	0.1572	0.4	8	144999417	17.3968
Choline	Pulmonary Arterial Hypertension	rs56129415	T	C	0.551659	0.121533	6.57007e-06	-1.0665	1.5268	0.4849	0.002018	15	34275923	20.6041
Choline	Pulmonary Arterial Hypertension	rs59427698	A	G	0.065989	0.015993	4.18004e-05	0.1009	0.1626	0.535	0.1907	9	129425745	17.0248
Choline	Pulmonary Arterial Hypertension	rs6004862	T	A	-0.079515	0.017867	9.90992e-06	-0.0792	0.1725	0.6462	0.1633	22	26378073	19.8059
Choline	Pulmonary Arterial Hypertension	rs6044733	T	C	-0.077772	0.018645	3.44001e-05	-0.2336	0.1939	0.2284	0.1206	20	17296487	17.3989
Choline	Pulmonary Arterial Hypertension	rs6107838	T	C	-0.076779	0.018219	2.84997e-05	0.213	0.1784	0.2327	0.1485	20	712050	17.7597
Choline	Pulmonary Arterial Hypertension	rs61938802	T	G	0.078539	0.018262	1.94998e-05	0.1534	0.1884	0.4154	0.1289	12	96504318	18.4958
Choline	Pulmonary Arterial Hypertension	rs62497302	T	C	-0.066697	0.016004	3.50002e-05	0.0303	0.1502	0.8401	0.2322	8	20925925	17.3682
Choline	Pulmonary Arterial Hypertension	rs632271	C	T	0.094577	0.021269	1.01e-05	-0.2844	0.2059	0.1671	0.1048	11	65042638	19.7732
Choline	Pulmonary Arterial Hypertension	rs67751564	T	G	-0.138605	0.033	3.02998e-05	-0.2172	0.3223	0.5005	0.0391	3	131090603	17.6413
Choline	Pulmonary Arterial Hypertension	rs68015892	T	C	-0.071818	0.017108	3.05999e-05	-0.1976	0.13	0.1283	0.4093	1	235162217	17.6225
Choline	Pulmonary Arterial Hypertension	rs6848266	T	C	0.05487	0.013216	3.73999e-05	0.0314	0.1373	0.8189	0.3122	4	45907510	17.2373
Choline	Pulmonary Arterial Hypertension	rs686618	T	C	-0.072605	0.015969	6.34001e-06	0.1333	0.1524	0.3816	0.225	11	35566613	20.6718
Choline	Pulmonary Arterial Hypertension	rs7230183	G	C	0.529787	0.128047	3.97997e-05	0.6563	1.1269	0.5603	0.004217	18	71563906	17.1184
Choline	Pulmonary Arterial Hypertension	rs7238201	G	A	0.06148	0.012345	7.62009e-07	0.1288	0.1268	0.3096	0.4884	18	47234614	24.8019
Choline	Pulmonary Arterial Hypertension	rs7249482	T	C	-0.12461	0.028883	1.83e-05	-0.0869	0.3104	0.779399	0.0452	19	9360481	18.6132
Choline	Pulmonary Arterial Hypertension	rs72661668	C	T	0.235512	0.056579	3.57001e-05	-0.0573	0.5078	0.9102	0.01713	4	89199085	17.3267
Choline	Pulmonary Arterial Hypertension	rs73084400	T	C	0.216509	0.050492	2.06001e-05	-0.0738	0.4404	0.8669	0.02132	3	53566677	18.3868
Choline	Pulmonary Arterial Hypertension	rs7412	T	C	-0.124143	0.028262	1.29e-05	0.0836	0.2866	0.7704	0.05371	19	45412079	19.2947
Choline	Pulmonary Arterial Hypertension	rs7461467	A	G	0.158334	0.038317	4.06996e-05	-0.1267	0.3982	0.7504	0.0256	8	54578517	17.0752
Choline	Pulmonary Arterial Hypertension	rs75972160	A	G	-0.17743	0.040444	1.31999e-05	0.3773	0.448	0.3997	0.02137	10	20347619	19.2462
Choline	Pulmonary Arterial Hypertension	rs7607809	C	T	0.077371	0.018017	2.01002e-05	-0.0944	0.1799	0.599799	0.146	2	33179061	18.4413
Choline	Pulmonary Arterial Hypertension	rs78247294	C	T	-0.197999	0.048266	4.62999e-05	0.1564	0.5425	0.7732	0.01335	6	69072042	16.8284
Choline	Pulmonary Arterial Hypertension	rs79225634	T	C	0.059504	0.012903	4.67003e-06	0.1553	0.1325	0.2414	0.3574	5	74619639	21.2672
Choline	Pulmonary Arterial Hypertension	rs7926134	A	C	0.06807	0.015944	2.24001e-05	0.1861	0.163	0.2536	0.8151	11	101400772	18.2271
Choline	Pulmonary Arterial Hypertension	rs8090363	G	A	0.065882	0.012879	3.79001e-07	-0.0799	0.134	0.5508	0.6533	18	47133828	26.1679
Choline	Pulmonary Arterial Hypertension	rs8107974	T	A	-0.124609	0.024867	6.49995e-07	0.2542	0.2643	0.3362	0.06455	19	19388500	25.1103
Choline	Pulmonary Arterial Hypertension	rs821840	G	A	0.138916	0.014563	2.75994e-21	0.0397	0.1412	0.7784	0.2801	16	56994528	90.9919
Choline	Pulmonary Arterial Hypertension	rs929579	T	C	0.055445	0.012751	1.57e-05	0.0765	0.1308	0.5585	0.3767	14	75330697	18.9076
Choline	Pulmonary Arterial Hypertension	rs934222	A	C	0.069348	0.016926	4.72999e-05	0.1655	0.1754	0.3456	0.1589	2	38012814	16.7865
Choline	Pulmonary Arterial Hypertension	rs9358816	C	T	-0.064167	0.012499	3.44001e-07	-0.1507	0.1288	0.2421	0.5881	6	24988520	26.3556
Choline	Pulmonary Arterial Hypertension	rs9523398	A	G	0.070892	0.016671	2.41002e-05	0.0337	0.157	0.83	0.2039	13	92372552	18.083
Choline	Pulmonary Arterial Hypertension	rs968379	T	C	-0.064521	0.014895	1.7e-05	0.0631	0.151	0.6762	0.2309	2	172401050	18.7638
Choline	Pulmonary Arterial Hypertension	rs9809784	A	G	-0.053496	0.012735	3.02998e-05	0.002	0.1276	0.9877	0.539	3	24875426	17.6459
Carnitine	Pulmonary Arterial Hypertension	rs10095757	G	C	-0.0038	0.0009	2.43703e-05	-0.0025	0.1325	0.9848	0.3563	8	73043160	17.8272
Carnitine	Pulmonary Arterial Hypertension	rs10111368	A	G	-0.0041	0.0009	4.98196e-06	0.1776	0.1281	0.1655	0.4734	8	134646398	20.7531
Carnitine	Pulmonary Arterial Hypertension	rs10130689	T	C	-0.0075	0.0017	4.99103e-06	-0.0053	0.1645	0.9741	0.1774	14	51391471	19.4637
Carnitine	Pulmonary Arterial Hypertension	rs10239136	T	C	0.0044	0.0009	1.492e-06	0.1589	0.1292	0.2185	0.6005	7	9571623	23.9012
Carnitine	Pulmonary Arterial Hypertension	rs10255200	C	T	0.0039	0.0009	1.149e-05	0.0304	0.127	0.8108	0.4837	7	123679743	18.7778
Carnitine	Pulmonary Arterial Hypertension	rs1026527	T	C	0.0038	0.0009	2.01002e-05	-0.0492	0.1305	0.7062	0.6139	3	22609529	17.8272
Carnitine	Pulmonary Arterial Hypertension	rs10275028	C	T	-0.0046	0.0009	4.90004e-07	-0.0696	0.1383	0.615	0.3021	7	34889222	26.1235
Carnitine	Pulmonary Arterial Hypertension	rs1028981	A	G	-0.005	0.001	5.73297e-07	0.189	0.1313	0.1499	0.3621	21	21668483	25
Carnitine	Pulmonary Arterial Hypertension	rs10481187	T	G	0.0045	0.0009	9.68501e-07	0.0675	0.1318	0.6083	0.3702	8	132479119	25
Carnitine	Pulmonary Arterial Hypertension	rs10489008	C	A	-0.0045	0.0009	4.61998e-07	-0.1245	0.1268	0.326	0.526	4	31718284	25
Carnitine	Pulmonary Arterial Hypertension	rs10501155	G	A	0.0038	0.0009	4.028e-05	0.0941	0.1303	0.4701	0.377	11	36445197	17.8272
Carnitine	Pulmonary Arterial Hypertension	rs10517472	T	C	0.0037	0.0009	4.31698e-05	0.2645	0.1347	0.0496101	0.3691	4	38287333	16.9012
Carnitine	Pulmonary Arterial Hypertension	rs10519755	A	G	0.0038	0.0009	1.89601e-05	0.1482	0.1287	0.2494	0.459	4	146725056	17.8272
Carnitine	Pulmonary Arterial Hypertension	rs10734956	T	A	0.0185	0.0044	2.04202e-05	-0.1731	0.4552	0.7038	0.9778	12	128653360	17.6782
Carnitine	Pulmonary Arterial Hypertension	rs10749712	C	T	-0.0037	0.0009	3.67003e-05	0.1329	0.127	0.2954	0.5456	1	58848771	16.9012
Carnitine	Pulmonary Arterial Hypertension	rs10784558	T	C	-0.0048	0.0009	1.06199e-07	0.0891	0.1325	0.5011	0.3714	12	67003883	28.4444
Carnitine	Pulmonary Arterial Hypertension	rs10789970	T	C	-0.0041	0.0009	6.63193e-06	0.0783	0.1276	0.539499	0.4349	11	113773946	20.7531
Carnitine	Pulmonary Arterial Hypertension	rs10802528	G	T	0.0047	0.0009	1.95398e-07	-0.1163	0.1266	0.3582	0.5093	1	236506815	27.2716
Carnitine	Pulmonary Arterial Hypertension	rs10818924	C	T	0.0045	0.0009	6.07701e-07	-0.056	0.1388	0.6867	0.2968	9	126913862	25
Carnitine	Pulmonary Arterial Hypertension	rs10820588	T	G	0.0048	0.0009	1.63599e-07	-0.1409	0.127	0.2671	0.5419	9	106722204	28.4444
Carnitine	Pulmonary Arterial Hypertension	rs10821585	A	G	-0.0086	0.0009	1.27703e-21	-0.0013	0.1273	0.9916	0.4526	10	61516587	91.3086
Carnitine	Pulmonary Arterial Hypertension	rs10828408	A	G	-0.0037	0.0009	4.88697e-05	0.1213	0.1317	0.3569	0.6223	10	23372303	16.9012
Carnitine	Pulmonary Arterial Hypertension	rs10869018	T	C	-0.0041	0.0009	5.19601e-06	-0.0472	0.1269	0.710101	0.5267	9	74004478	20.7531
Carnitine	Pulmonary Arterial Hypertension	rs10875102	A	G	-0.0042	0.0009	4.63298e-06	0.1527	0.1318	0.2466	0.3812	1	98159558	21.7778
Carnitine	Pulmonary Arterial Hypertension	rs10920115	G	T	-0.0044	0.0009	1.63799e-06	0.0984	0.1294	0.4471	0.4623	1	201071884	23.9012
Carnitine	Pulmonary Arterial Hypertension	rs10956672	A	C	0.004	0.0009	8.7579e-06	0.1487	0.1269	0.2413	0.5168	8	133564403	19.7531
Carnitine	Pulmonary Arterial Hypertension	rs11066777	T	C	-0.007	0.0016	1.431e-05	-0.2659	0.1763	0.1315	0.157	12	109478352	19.1406
Carnitine	Pulmonary Arterial Hypertension	rs11085914	G	T	0.0042	0.0009	2.87799e-06	0.0293	0.1272	0.818	0.4625	19	14978191	21.7778
Carnitine	Pulmonary Arterial Hypertension	rs1109773	C	G	0.004	0.0009	9.0261e-06	-0.2537	0.1298	0.0506606	0.4039	6	39289164	19.7531
Carnitine	Pulmonary Arterial Hypertension	rs1114130	T	C	-0.0042	0.0009	4.28401e-06	-0.0221	0.1303	0.8656	0.3848	4	101363516	21.7778
Carnitine	Pulmonary Arterial Hypertension	rs11159415	A	G	-0.0039	0.0009	1.93402e-05	0.0151	0.1272	0.9057	0.4979	14	26098033	18.7778
Carnitine	Pulmonary Arterial Hypertension	rs11183620	G	A	-0.005	0.0009	3.00303e-08	0.1743	0.1329	0.1897	0.6451	12	47212370	30.8642
Carnitine	Pulmonary Arterial Hypertension	rs11223211	A	G	0.0047	0.0009	1.71199e-07	0.2034	0.1274	0.1104	0.5525	11	132663965	27.2716
Carnitine	Pulmonary Arterial Hypertension	rs11589858	T	G	-0.0041	0.0009	5.26199e-06	0.1838	0.129	0.1543	0.4026	1	92786742	20.7531
Carnitine	Pulmonary Arterial Hypertension	rs1160269	T	C	-0.0039	0.0009	1.376e-05	-0.1956	0.1266	0.1223	0.4911	8	5516034	18.7778
Carnitine	Pulmonary Arterial Hypertension	rs11620955	G	A	0.0051	0.0009	1.632e-08	0.0557	0.1286	0.664899	0.5843	14	65491255	32.1111
Carnitine	Pulmonary Arterial Hypertension	rs11620973	G	A	0.0051	0.0009	2.34601e-08	-0.2563	0.1346	0.0568198	0.3316	14	96018052	32.1111
Carnitine	Pulmonary Arterial Hypertension	rs11630130	G	A	-0.0092	0.002	5.78096e-06	0.0293	0.1805	0.8709	0.8558	15	26000551	21.16
Carnitine	Pulmonary Arterial Hypertension	rs11722041	T	C	0.0039	0.0009	1.79602e-05	-0.2248	0.1385	0.1047	0.3056	4	115411284	18.7778
Carnitine	Pulmonary Arterial Hypertension	rs11915024	G	T	0.0044	0.0009	9.59003e-07	-0.0535	0.1273	0.674099	0.5439	3	59492480	23.9012
Carnitine	Pulmonary Arterial Hypertension	rs12050316	A	G	0.0037	0.0009	3.85301e-05	-0.0965	0.1359	0.4775	0.6793	14	88988441	16.9012
Carnitine	Pulmonary Arterial Hypertension	rs12201109	A	G	-0.0045	0.0009	1.14101e-06	0.0728	0.1281	0.5702	0.4557	6	149240393	25
Carnitine	Pulmonary Arterial Hypertension	rs12215339	C	T	-0.0321	0.0072	7.50395e-06	-0.4978	0.5175	0.3361	0.01447	6	120187085	19.8767
Carnitine	Pulmonary Arterial Hypertension	rs12245254	T	C	0.0043	0.0009	1.91602e-06	-0.0025	0.1318	0.9847	0.3708	10	132500555	22.8272
Carnitine	Pulmonary Arterial Hypertension	rs12246131	T	A	-0.008	0.0015	2.40802e-07	-0.1849	0.141	0.1898	0.2807	10	45993782	28.4444
Carnitine	Pulmonary Arterial Hypertension	rs1225019	A	G	-0.0043	0.0009	1.588e-06	-0.1542	0.1337	0.249	0.6523	3	131669077	22.8272
Carnitine	Pulmonary Arterial Hypertension	rs12356193	G	A	-0.0274	0.0016	3.68638e-63	0.1197	0.2164	0.5801	0.09643	10	61413353	293.266
Carnitine	Pulmonary Arterial Hypertension	rs12370755	G	A	0.0039	0.0009	1.47901e-05	-0.0008	0.1269	0.995	0.4838	12	16664330	18.7778
Carnitine	Pulmonary Arterial Hypertension	rs1246267	G	A	-0.0045	0.0009	1.087e-06	-0.1573	0.1271	0.2159	0.4693	9	86758069	25
Carnitine	Pulmonary Arterial Hypertension	rs12484	T	C	-0.005	0.001	5.73297e-07	-0.0521	0.1285	0.685001	0.4118	7	2768626	25
Carnitine	Pulmonary Arterial Hypertension	rs1250070	A	G	-0.0042	0.0009	8.555e-06	-0.2216	0.131	0.0905899	0.3843	2	216557733	21.7778
Carnitine	Pulmonary Arterial Hypertension	rs12510909	C	T	0.0043	0.0009	1.83599e-06	-0.024	0.1266	0.8498	0.4988	4	139206509	22.8272
Carnitine	Pulmonary Arterial Hypertension	rs12541401	G	A	0.0039	0.0009	1.12401e-05	-0.193	0.1271	0.1289	0.4586	8	62805280	18.7778
Carnitine	Pulmonary Arterial Hypertension	rs12618175	G	T	-0.0037	0.0009	4.89103e-05	-0.0715	0.1312	0.5856	0.3707	2	212864886	16.9012
Carnitine	Pulmonary Arterial Hypertension	rs12650935	A	G	0.0037	0.0009	3.82199e-05	0.0207	0.1298	0.8731	0.399	4	184989565	16.9012
Carnitine	Pulmonary Arterial Hypertension	rs12709393	G	T	-0.0053	0.0009	6.40796e-09	-0.0075	0.1307	0.9543	0.3778	17	55292115	34.679
Carnitine	Pulmonary Arterial Hypertension	rs12744011	G	A	0.0039	0.0009	2.30102e-05	-0.1249	0.1293	0.334	0.4202	1	92086966	18.7778
Carnitine	Pulmonary Arterial Hypertension	rs12825454	C	T	-0.0201	0.0046	1.21801e-05	-0.2755	0.3324	0.4073	0.0384	12	29296989	19.0931
Carnitine	Pulmonary Arterial Hypertension	rs12926141	C	T	-0.0039	0.0009	2.02698e-05	-0.0295	0.136	0.8286	0.6793	16	62411321	18.7778
Carnitine	Pulmonary Arterial Hypertension	rs12934986	A	T	-0.0072	0.0016	1.19501e-05	-0.1791	0.1828	0.3271	0.1506	16	81553070	20.25
Carnitine	Pulmonary Arterial Hypertension	rs12938026	C	T	-0.0046	0.0009	2.76898e-07	-0.1467	0.143	0.305	0.2735	17	68582006	26.1235
Carnitine	Pulmonary Arterial Hypertension	rs12980652	A	T	-0.0145	0.0033	9.44996e-06	-0.6119	0.555	0.2702	0.01445	19	32267770	19.3067
Carnitine	Pulmonary Arterial Hypertension	rs13162168	G	A	0.0041	0.0009	6.37001e-06	-0.0298	0.1332	0.8232	0.649	5	30222534	20.7531
Carnitine	Pulmonary Arterial Hypertension	rs13182512	T	A	0.005	0.0009	3.36302e-08	-0.1709	0.1288	0.1846	0.5811	5	78573790	30.8642
Carnitine	Pulmonary Arterial Hypertension	rs13231650	C	T	-0.0041	0.0009	4.77804e-06	-0.1447	0.1296	0.2639	0.6047	7	141398942	20.7531
Carnitine	Pulmonary Arterial Hypertension	rs13238939	T	C	0.004	0.0009	1.05e-05	0.0973	0.1279	0.4466	0.5	7	21685861	19.7531
Carnitine	Pulmonary Arterial Hypertension	rs1326095	C	T	0.0038	0.0009	2.82299e-05	0.0775	0.134	0.5633	0.3507	13	59921558	17.8272
Carnitine	Pulmonary Arterial Hypertension	rs132667	A	G	0.0038	0.0009	2.40497e-05	0.0675	0.1336	0.6134	0.6422	22	36565029	17.8272
Carnitine	Pulmonary Arterial Hypertension	rs13284789	T	C	0.0079	0.0018	9.19306e-06	-0.0475	0.1451	0.743599	0.2597	9	138581671	19.2623
Carnitine	Pulmonary Arterial Hypertension	rs1333342	A	G	0.0037	0.0009	4.39997e-05	0.0035	0.127	0.9777	0.4737	9	77502160	16.9012
Carnitine	Pulmonary Arterial Hypertension	rs1345836	T	C	0.0038	0.0009	2.91199e-05	0.0535	0.127	0.6732	0.4651	2	8200042	17.8272
Carnitine	Pulmonary Arterial Hypertension	rs1358331	G	T	0.0039	0.0009	1.741e-05	-0.1228	0.1298	0.3441	0.6031	18	41180458	18.7778
Carnitine	Pulmonary Arterial Hypertension	rs1366201	A	G	0.0037	0.0009	3.86696e-05	-0.2725	0.1284	0.0338298	0.5777	5	115321833	16.9012
Carnitine	Pulmonary Arterial Hypertension	rs137181	A	G	-0.0037	0.0009	3.54397e-05	0.0088	0.1272	0.9446	0.4782	22	26666246	16.9012
Carnitine	Pulmonary Arterial Hypertension	rs1390746	G	A	-0.0037	0.0009	3.27703e-05	0.0968	0.1283	0.4507	0.4364	4	79451461	16.9012
Carnitine	Pulmonary Arterial Hypertension	rs1392340	T	C	-0.0037	0.0009	4.89396e-05	0.0536	0.1347	0.690799	0.6681	3	181659359	16.9012
Carnitine	Pulmonary Arterial Hypertension	rs140572	A	C	0.0047	0.0009	2.18499e-07	-0.0125	0.1268	0.9215	0.5218	22	45451727	27.2716
Carnitine	Pulmonary Arterial Hypertension	rs1424937	A	G	0.0042	0.0009	2.31601e-06	0.0378	0.1264	0.764999	0.499	2	169566184	21.7778
Carnitine	Pulmonary Arterial Hypertension	rs1427617	C	T	-0.0038	0.0009	2.939e-05	-0.0544	0.1284	0.6718	0.5594	2	137487339	17.8272
Carnitine	Pulmonary Arterial Hypertension	rs1430435	C	T	-0.0044	0.0009	1.25901e-06	0.1451	0.1277	0.2561	0.5295	3	169079193	23.9012
Carnitine	Pulmonary Arterial Hypertension	rs1446555	C	A	-0.008	0.0017	3.21203e-06	0.0751	0.2529	0.7666	0.06752	2	158109405	22.1453
Carnitine	Pulmonary Arterial Hypertension	rs1449844	G	C	0.0048	0.0009	9.22996e-08	-0.0522	0.1283	0.684101	0.58	12	39521446	28.4444
Carnitine	Pulmonary Arterial Hypertension	rs1466788	G	A	0.0074	0.0009	3.05281e-16	0.0097	0.1325	0.9419	0.6426	1	110618730	67.6049
Carnitine	Pulmonary Arterial Hypertension	rs1479614	A	G	-0.0048	0.0009	9.92796e-08	-0.2138	0.1303	0.1008	0.6085	5	50823338	28.4444
Carnitine	Pulmonary Arterial Hypertension	rs1507101	A	G	0.004	0.0009	9.62498e-06	0.0831	0.1269	0.5123	0.5508	1	25251326	19.7531
Carnitine	Pulmonary Arterial Hypertension	rs1513628	A	G	-0.004	0.0009	1.323e-05	0.1005	0.1383	0.4672	0.3241	2	101338644	19.7531
Carnitine	Pulmonary Arterial Hypertension	rs1544412	T	C	-0.0043	0.0009	2.67898e-06	-0.0731	0.1281	0.5684	0.4175	7	26498968	22.8272
Carnitine	Pulmonary Arterial Hypertension	rs1610649	C	T	0.0049	0.0009	7.91498e-08	-0.0573	0.1496	0.701699	0.2674	6	29768917	29.642
Carnitine	Pulmonary Arterial Hypertension	rs163787	G	A	-0.0065	0.0016	4.74602e-05	-0.0198	0.1707	0.9075	0.8327	20	57574463	16.5039
Carnitine	Pulmonary Arterial Hypertension	rs17032183	A	G	-0.0071	0.0017	3.94203e-05	-0.1001	0.2638	0.704301	0.06269	1	114603297	17.4429
Carnitine	Pulmonary Arterial Hypertension	rs17065231	T	C	-0.0092	0.0017	7.16407e-08	0.0494	0.2071	0.8114	0.1031	13	76478084	29.2872
Carnitine	Pulmonary Arterial Hypertension	rs1716342	G	A	0.0092	0.0022	2.64698e-05	-0.0032	0.1363	0.9815	0.6798	12	54998214	17.4876
Carnitine	Pulmonary Arterial Hypertension	rs17236487	G	T	-0.0062	0.0015	4.71704e-05	0.1111	0.1465	0.4483	0.2507	3	160171926	17.0844
Carnitine	Pulmonary Arterial Hypertension	rs17355679	C	T	0.004	0.0009	1.034e-05	-0.1352	0.1365	0.322	0.6769	2	115964965	19.7531
Carnitine	Pulmonary Arterial Hypertension	rs17370344	C	A	0.0047	0.0009	1.65901e-07	0.0672	0.1366	0.622801	0.3121	1	164263810	27.2716
Carnitine	Pulmonary Arterial Hypertension	rs17557823	G	T	0.0037	0.0009	3.86803e-05	-0.246	0.1367	0.0718208	0.3167	14	38628997	16.9012
Carnitine	Pulmonary Arterial Hypertension	rs175776	C	G	0.0037	0.0009	4.02004e-05	-0.0039	0.1343	0.9771	0.6664	18	28624148	16.9012
Carnitine	Pulmonary Arterial Hypertension	rs1760903	A	G	-0.0045	0.0009	1.00501e-06	-0.2289	0.1287	0.0754293	0.435	14	20852817	25
Carnitine	Pulmonary Arterial Hypertension	rs17651643	A	G	-0.0106	0.0024	1.25401e-05	0.3862	0.2206	0.0800203	0.09196	5	16892438	19.5069
Carnitine	Pulmonary Arterial Hypertension	rs1812126	T	C	-0.0042	0.0009	3.04698e-06	0.1776	0.1271	0.1625	0.4358	10	61219621	21.7778
Carnitine	Pulmonary Arterial Hypertension	rs1866570	G	C	0.004	0.0009	7.75604e-06	0.0034	0.1323	0.9793	0.3666	7	45166118	19.7531
Carnitine	Pulmonary Arterial Hypertension	rs1869800	T	C	-0.004	0.0009	1.003e-05	0.0028	0.1308	0.983	0.3898	13	32180136	19.7531
Carnitine	Pulmonary Arterial Hypertension	rs1872445	C	T	0.0039	0.0009	1.33101e-05	-0.1768	0.1283	0.1681	0.4389	4	186504058	18.7778
Carnitine	Pulmonary Arterial Hypertension	rs1929425	C	T	-0.0043	0.0009	2.07702e-06	-0.0758	0.1271	0.5509	0.5157	9	12367988	22.8272
Carnitine	Pulmonary Arterial Hypertension	rs1936602	T	C	0.0043	0.0009	2.52703e-06	-0.1184	0.1304	0.3641	0.3917	10	92445253	22.8272
Carnitine	Pulmonary Arterial Hypertension	rs1981913	C	T	-0.0039	0.0009	2.07702e-05	0.0984	0.1325	0.4576	0.3556	2	205169149	18.7778
Carnitine	Pulmonary Arterial Hypertension	rs2000364	G	T	-0.0041	0.0009	5.71597e-06	0.0676	0.1268	0.5939	0.5159	13	83157116	20.7531
Carnitine	Pulmonary Arterial Hypertension	rs2043885	T	C	0.0038	0.0009	2.88902e-05	0.2573	0.1273	0.0432195	0.5219	2	124856339	17.8272
Carnitine	Pulmonary Arterial Hypertension	rs205120	C	A	-0.0039	0.0009	1.243e-05	-0.1929	0.1307	0.1401	0.6109	16	25668663	18.7778
Carnitine	Pulmonary Arterial Hypertension	rs2062713	T	C	-0.0038	0.0009	2.714e-05	0.1502	0.1275	0.2387	0.4537	12	115176552	17.8272
Carnitine	Pulmonary Arterial Hypertension	rs2068985	C	G	-0.0041	0.0009	6.76005e-06	0.1906	0.13	0.1428	0.3848	8	114053798	20.7531
Carnitine	Pulmonary Arterial Hypertension	rs2114713	G	T	0.005	0.0009	2.66502e-08	0.1449	0.1278	0.2569	0.4482	15	80528373	30.8642
Carnitine	Pulmonary Arterial Hypertension	rs2120372	G	A	0.0037	0.0009	4.226e-05	-0.0383	0.1281	0.7651	0.425	4	90983723	16.9012
Carnitine	Pulmonary Arterial Hypertension	rs2130882	C	T	-0.0044	0.0009	1.108e-06	0.0574	0.1278	0.6534	0.4523	15	98513845	23.9012
Carnitine	Pulmonary Arterial Hypertension	rs2133813	C	T	-0.0041	0.0009	9.46891e-06	-0.0079	0.1271	0.9502	0.5279	13	27199422	20.7531
Carnitine	Pulmonary Arterial Hypertension	rs2170082	G	A	0.0047	0.0009	2.15899e-07	0.2628	0.1282	0.0403999	0.554	11	65454795	27.2716
Carnitine	Pulmonary Arterial Hypertension	rs2210185	T	C	-0.0039	0.0009	1.81201e-05	-0.0577	0.1297	0.656299	0.4038	14	84438761	18.7778
Carnitine	Pulmonary Arterial Hypertension	rs2260128	G	A	-0.0039	0.0009	2.25299e-05	-0.1046	0.1292	0.4181	0.4258	13	51301137	18.7778
Carnitine	Pulmonary Arterial Hypertension	rs2279014	T	C	-0.005	0.0009	4.86295e-08	-0.0849	0.1341	0.5269	0.329	2	219261176	30.8642
Carnitine	Pulmonary Arterial Hypertension	rs2286460	A	G	-0.0045	0.0009	8.35892e-07	0.0999	0.1269	0.4311	0.525	4	15964040	25
Carnitine	Pulmonary Arterial Hypertension	rs2291631	A	G	-0.0109	0.0025	1.31601e-05	0.1098	0.2393	0.6463	0.07472	5	75013036	19.0096
Carnitine	Pulmonary Arterial Hypertension	rs2292871	G	A	-0.0045	0.0009	7.67697e-07	0.0796	0.1352	0.5563	0.3325	2	238499690	25
Carnitine	Pulmonary Arterial Hypertension	rs2309339	G	C	-0.0041	0.0009	7.05505e-06	-0.0992	0.1445	0.4923	0.2618	4	181350035	20.7531
Carnitine	Pulmonary Arterial Hypertension	rs2327855	C	A	-0.004	0.0009	9.553e-06	-0.066	0.1285	0.6076	0.4131	20	14477175	19.7531
Carnitine	Pulmonary Arterial Hypertension	rs2359233	G	A	-0.0038	0.0009	2.862e-05	0.1352	0.1285	0.2929	0.5835	1	34770104	17.8272
Carnitine	Pulmonary Arterial Hypertension	rs2362839	A	G	-0.0041	0.0009	5.14897e-06	0.0437	0.1286	0.734199	0.5883	18	42991252	20.7531
Carnitine	Pulmonary Arterial Hypertension	rs2390038	G	A	-0.004	0.0009	1.91602e-05	-0.1175	0.1278	0.3579	0.4747	13	98960113	19.7531
Carnitine	Pulmonary Arterial Hypertension	rs2396004	G	A	-0.0049	0.0009	4.31499e-08	-0.0948	0.1313	0.4705	0.6221	6	43355851	29.642
Carnitine	Pulmonary Arterial Hypertension	rs241642	A	G	0.0038	0.0009	2.20602e-05	0.1488	0.131	0.2561	0.3761	20	3929299	17.8272
Carnitine	Pulmonary Arterial Hypertension	rs2432560	T	G	0.0042	0.0009	6.092e-06	-0.2858	0.1376	0.0377998	0.6887	16	58533709	21.7778
Carnitine	Pulmonary Arterial Hypertension	rs2451996	A	G	0.0043	0.0009	1.66598e-06	0.1319	0.1295	0.3087	0.5921	19	35544963	22.8272
Carnitine	Pulmonary Arterial Hypertension	rs2471005	G	A	-0.004	0.0009	1.009e-05	0.0143	0.1329	0.9144	0.6483	5	174882207	19.7531
Carnitine	Pulmonary Arterial Hypertension	rs2492788	C	T	-0.0049	0.0009	4.58005e-08	0.2126	0.1265	0.0929608	0.5081	1	212844187	29.642
Carnitine	Pulmonary Arterial Hypertension	rs2504927	T	C	-0.0041	0.0009	4.34901e-06	0.2412	0.1264	0.0564105	0.5089	6	160860430	20.7531
Carnitine	Pulmonary Arterial Hypertension	rs2508305	C	T	0.0079	0.0017	4.05098e-06	-0.0799	0.2076	0.7005	0.1019	11	86410402	21.5952
Carnitine	Pulmonary Arterial Hypertension	rs2526920	G	A	-0.0039	0.0009	1.66802e-05	-0.1693	0.127	0.1825	0.5149	14	73101727	18.7778
Carnitine	Pulmonary Arterial Hypertension	rs2544371	G	A	-0.004	0.0009	8.69301e-06	-0.2281	0.1286	0.0761307	0.4196	2	170227070	19.7531
Carnitine	Pulmonary Arterial Hypertension	rs2577264	G	A	-0.0043	0.0009	2.123e-06	-0.0863	0.1309	0.5099	0.6243	2	11936798	22.8272
Carnitine	Pulmonary Arterial Hypertension	rs2595993	A	C	-0.0042	0.0009	2.877e-06	-0.0682	0.1267	0.5903	0.5116	11	4964627	21.7778
Carnitine	Pulmonary Arterial Hypertension	rs262273	G	C	0.0042	0.0009	2.75499e-06	0.0441	0.1329	0.740399	0.6457	2	180911563	21.7778
Carnitine	Pulmonary Arterial Hypertension	rs2789599	A	G	0.0043	0.0009	2.16302e-06	-0.1098	0.1267	0.386	0.4871	6	73105163	22.8272
Carnitine	Pulmonary Arterial Hypertension	rs2793471	C	T	-0.0041	0.0009	7.22504e-06	0.2416	0.1266	0.0562302	0.4922	11	29387798	20.7531
Carnitine	Pulmonary Arterial Hypertension	rs288332	A	G	-0.0043	0.0009	1.83299e-06	-0.0843	0.131	0.5201	0.6273	2	183625350	22.8272
Carnitine	Pulmonary Arterial Hypertension	rs2924149	C	T	-0.0038	0.0009	2.59998e-05	0.1429	0.1339	0.2858	0.6557	3	10991346	17.8272
Carnitine	Pulmonary Arterial Hypertension	rs294280	T	C	0.0042	0.0009	3.43202e-06	0.0344	0.1309	0.7925	0.3776	3	31131692	21.7778
Carnitine	Pulmonary Arterial Hypertension	rs2961253	C	T	0.005	0.001	5.73297e-07	-0.0612	0.127	0.629901	0.5076	7	15175427	25
Carnitine	Pulmonary Arterial Hypertension	rs2962321	T	C	-0.0077	0.0017	6.01105e-06	-0.0119	0.3275	0.971	0.9596	5	10577895	20.5156
Carnitine	Pulmonary Arterial Hypertension	rs3097281	A	G	0.0038	0.0009	2.31702e-05	0.1259	0.1277	0.324	0.5321	2	8508404	17.8272
Carnitine	Pulmonary Arterial Hypertension	rs3127274	T	C	0.0043	0.0009	2.09002e-06	-0.0146	0.1288	0.9098	0.4234	13	61757866	22.8272
Carnitine	Pulmonary Arterial Hypertension	rs3128061	G	T	0.0049	0.0009	5.73905e-08	0.0008	0.1292	0.9953	0.4228	13	62843923	29.642
Carnitine	Pulmonary Arterial Hypertension	rs341815	A	C	0.0038	0.0009	2.95999e-05	-0.0181	0.14	0.8974	0.2886	8	49978424	17.8272
Carnitine	Pulmonary Arterial Hypertension	rs34742539	A	G	-0.0315	0.0076	3.68799e-05	0.0743	0.2962	0.8019	0.04597	8	113809520	17.1788
Carnitine	Pulmonary Arterial Hypertension	rs3480	A	G	0.0037	0.0009	4.38601e-05	-0.1842	0.1275	0.1486	0.553	1	33328165	16.9012
Carnitine	Pulmonary Arterial Hypertension	rs3736438	G	T	0.0057	0.0009	3.18603e-10	-0.0152	0.1274	0.9048	0.5548	17	45486651	40.1111
Carnitine	Pulmonary Arterial Hypertension	rs3765884	T	A	-0.0077	0.0017	1.04701e-05	0.163	0.1553	0.2941	0.2109	1	210519851	20.5156
Carnitine	Pulmonary Arterial Hypertension	rs378999	T	C	-0.0044	0.0009	1.2e-06	0.0505	0.1294	0.696599	0.6035	21	40434320	23.9012
Carnitine	Pulmonary Arterial Hypertension	rs3842979	G	A	0.0041	0.0009	1.01899e-05	-0.0338	0.1344	0.8014	0.3387	9	28359979	20.7531
Carnitine	Pulmonary Arterial Hypertension	rs3848713	C	T	0.0044	0.0009	1.11199e-06	0.1171	0.1342	0.383	0.667	20	44470676	23.9012
Carnitine	Pulmonary Arterial Hypertension	rs418382	A	G	0.0038	0.0009	4.30497e-05	-0.1186	0.1313	0.3665	0.3699	9	118980297	17.8272
Carnitine	Pulmonary Arterial Hypertension	rs419291	C	T	-0.0079	0.0009	3.09599e-18	-0.0976	0.1273	0.4433	0.508	5	131633355	77.0494
Carnitine	Pulmonary Arterial Hypertension	rs4284335	A	G	-0.0046	0.0009	3.53403e-07	0.0426	0.138	0.757501	0.3103	10	109888793	26.1235
Carnitine	Pulmonary Arterial Hypertension	rs4305127	T	C	-0.005	0.001	5.73297e-07	0.0135	0.1306	0.9177	0.4215	17	31817874	25
Carnitine	Pulmonary Arterial Hypertension	rs4313557	G	A	-0.03	0.0072	3.29898e-05	-0.1247	0.3386	0.7126	0.03573	11	39601993	17.3611
Carnitine	Pulmonary Arterial Hypertension	rs4372446	G	A	0.0037	0.0009	3.92103e-05	0.2343	0.1327	0.0774801	0.3512	11	11318307	16.9012
Carnitine	Pulmonary Arterial Hypertension	rs4436868	C	T	-0.0045	0.0009	4.29003e-07	0.0523	0.1271	0.6805	0.4958	18	61958609	25
Carnitine	Pulmonary Arterial Hypertension	rs4504898	T	C	-0.0041	0.0009	7.02603e-06	0.2022	0.1332	0.129	0.3505	1	221831403	20.7531
Carnitine	Pulmonary Arterial Hypertension	rs4531372	A	G	-0.0045	0.0009	7.12902e-07	0.2009	0.1328	0.1304	0.3592	10	128257882	25
Carnitine	Pulmonary Arterial Hypertension	rs4568622	C	T	0.0039	0.0009	1.393e-05	-0.0716	0.1274	0.574	0.4443	8	85779998	18.7778
Carnitine	Pulmonary Arterial Hypertension	rs459625	C	T	0.0049	0.0009	5.18394e-08	-0.1976	0.1274	0.1209	0.4712	6	134260676	29.642
Carnitine	Pulmonary Arterial Hypertension	rs4633738	A	C	0.0041	0.0009	5.38195e-06	-0.1795	0.1266	0.1561	0.5083	16	11742027	20.7531
Carnitine	Pulmonary Arterial Hypertension	rs4634560	C	T	0.009	0.002	6.79501e-06	-0.2491	0.1719	0.1472	0.158	7	94332392	20.25
Carnitine	Pulmonary Arterial Hypertension	rs4665406	T	C	-0.0043	0.0009	1.93798e-06	0.1093	0.1274	0.3907	0.4511	2	28445438	22.8272
Carnitine	Pulmonary Arterial Hypertension	rs4669392	G	A	0.004	0.0009	9.29309e-06	-0.1184	0.1275	0.3533	0.5148	2	5620952	19.7531
Carnitine	Pulmonary Arterial Hypertension	rs4672450	T	C	0.0044	0.0009	1.355e-06	-0.0251	0.129	0.8458	0.5814	2	61944571	23.9012
Carnitine	Pulmonary Arterial Hypertension	rs4713396	A	C	-0.0044	0.0009	1.15401e-06	-0.141	0.13	0.2782	0.6038	6	11312130	23.9012
Carnitine	Pulmonary Arterial Hypertension	rs4722438	G	A	-0.0044	0.0009	1.16001e-06	0.0905	0.1275	0.4775	0.5149	7	3155813	23.9012
Carnitine	Pulmonary Arterial Hypertension	rs4753545	C	T	0.0038	0.0009	2.319e-05	-0.0236	0.1269	0.8524	0.4673	11	93875371	17.8272
Carnitine	Pulmonary Arterial Hypertension	rs4764292	T	C	0.0044	0.0009	9.75911e-07	0.0252	0.1294	0.8454	0.592	12	16937829	23.9012
Carnitine	Pulmonary Arterial Hypertension	rs4796588	C	T	0.0038	0.0009	3.17103e-05	-0.0891	0.1359	0.5124	0.3273	17	39749923	17.8272
Carnitine	Pulmonary Arterial Hypertension	rs4811828	C	T	-0.0077	0.0017	5.88695e-06	-0.1517	0.2091	0.4681	0.1015	20	55809047	20.5156
Carnitine	Pulmonary Arterial Hypertension	rs4831113	T	C	-0.0038	0.0009	2.82501e-05	0.057	0.128	0.655901	0.4505	3	115308015	17.8272
Carnitine	Pulmonary Arterial Hypertension	rs4860022	T	C	-0.0055	0.0009	9.60196e-10	0.1033	0.1291	0.4238	0.4068	4	167693875	37.3457
Carnitine	Pulmonary Arterial Hypertension	rs4881523	C	T	-0.0045	0.0009	5.95306e-07	-0.1512	0.1313	0.2495	0.3846	10	801945	25
Carnitine	Pulmonary Arterial Hypertension	rs4888504	T	C	0.0046	0.0009	2.67498e-07	0.1068	0.133	0.4218	0.3487	16	76465969	26.1235
Carnitine	Pulmonary Arterial Hypertension	rs4901008	G	A	0.0039	0.0009	1.58099e-05	-0.0978	0.1273	0.442	0.4655	14	50737669	18.7778
Carnitine	Pulmonary Arterial Hypertension	rs4929820	C	A	0.0039	0.0009	1.40001e-05	0.2366	0.1302	0.06925	0.6125	10	125828819	18.7778
Carnitine	Pulmonary Arterial Hypertension	rs4940563	G	A	0.005	0.001	5.73297e-07	-0.0335	0.1298	0.7966	0.4927	18	60277715	25
Carnitine	Pulmonary Arterial Hypertension	rs496150	G	A	0.004	0.0009	9.87802e-06	-0.2303	0.1271	0.0700197	0.4662	15	53410502	19.7531
Carnitine	Pulmonary Arterial Hypertension	rs536279	A	G	-0.004	0.0009	1.31e-05	-0.0581	0.1278	0.6496	0.446	18	65497981	19.7531
Carnitine	Pulmonary Arterial Hypertension	rs575929	C	T	-0.0039	0.0009	1.31501e-05	-0.0838	0.1307	0.5212	0.3815	11	78888265	18.7778
Carnitine	Pulmonary Arterial Hypertension	rs6025935	G	A	0.0038	0.0009	3.37699e-05	0.1207	0.129	0.3495	0.5863	20	56536168	17.8272
Carnitine	Pulmonary Arterial Hypertension	rs606002	C	T	-0.0041	0.0009	1.00201e-05	0.2288	0.1337	0.0869701	0.3445	1	22915753	20.7531
Carnitine	Pulmonary Arterial Hypertension	rs6129167	C	T	-0.0039	0.0009	1.123e-05	-0.1305	0.1282	0.3086	0.425	20	37689228	18.7778
Carnitine	Pulmonary Arterial Hypertension	rs6129620	A	T	0.0038	0.0009	4.64301e-05	-0.0111	0.1391	0.9362	0.2913	20	39144286	17.8272
Carnitine	Pulmonary Arterial Hypertension	rs6468523	G	T	-0.0039	0.0009	1.85498e-05	-0.2295	0.1282	0.0733703	0.5751	8	87900893	18.7778
Carnitine	Pulmonary Arterial Hypertension	rs6471514	T	C	-0.0042	0.0009	2.73401e-06	-0.0209	0.1271	0.8696	0.5206	8	96100272	21.7778
Carnitine	Pulmonary Arterial Hypertension	rs6506736	G	A	-0.0042	0.0009	2.56301e-06	0.2068	0.127	0.1034	0.4825	18	76940235	21.7778
Carnitine	Pulmonary Arterial Hypertension	rs6535870	T	C	-0.005	0.0009	5.49794e-08	0.2355	0.141	0.0948702	0.7174	4	153639925	30.8642
Carnitine	Pulmonary Arterial Hypertension	rs6539588	C	T	-0.0043	0.0009	1.92398e-06	0.0656	0.136	0.6294	0.6826	12	82269057	22.8272
Carnitine	Pulmonary Arterial Hypertension	rs6554156	C	T	-0.0044	0.0009	1.11699e-06	-0.0332	0.1281	0.7957	0.569	4	55042554	23.9012
Carnitine	Pulmonary Arterial Hypertension	rs6583992	T	C	-0.0038	0.0009	2.54701e-05	-0.1008	0.1269	0.4269	0.5225	10	97086735	17.8272
Carnitine	Pulmonary Arterial Hypertension	rs6596361	C	T	-0.0044	0.0009	9.19094e-07	-0.1573	0.1263	0.2132	0.492	5	136311770	23.9012
Carnitine	Pulmonary Arterial Hypertension	rs6602640	T	G	0.008	0.0017	2.49799e-06	-0.2011	0.2091	0.3361	0.8968	10	13227604	22.1453
Carnitine	Pulmonary Arterial Hypertension	rs6709816	A	G	-0.0077	0.0016	1.85498e-06	-0.0813	0.167	0.626599	0.1725	2	85343124	23.1602
Carnitine	Pulmonary Arterial Hypertension	rs6793266	T	C	-0.0043	0.0009	2.92099e-06	-0.1165	0.127	0.3593	0.4782	3	175102338	22.8272
Carnitine	Pulmonary Arterial Hypertension	rs6795028	G	A	-0.0038	0.0009	3.73396e-05	-0.0523	0.1274	0.6815	0.5339	3	88481090	17.8272
Carnitine	Pulmonary Arterial Hypertension	rs6795522	C	T	-0.0037	0.0009	4.92799e-05	-0.0981	0.1343	0.4649	0.3404	3	143101289	16.9012
Carnitine	Pulmonary Arterial Hypertension	rs6797048	G	A	0.0038	0.0009	3.05e-05	-0.0862	0.137	0.5295	0.3196	3	68904763	17.8272
Carnitine	Pulmonary Arterial Hypertension	rs6852374	A	G	0.0041	0.0009	4.44099e-06	-0.0433	0.1287	0.736801	0.5839	4	61370159	20.7531
Carnitine	Pulmonary Arterial Hypertension	rs685893	G	A	0.0037	0.0009	4.37905e-05	-0.118	0.138	0.3927	0.3096	6	53961784	16.9012
Carnitine	Pulmonary Arterial Hypertension	rs6862024	A	G	-0.0055	0.0009	8.98794e-10	-0.078	0.1341	0.5604	0.3403	5	150428871	37.3457
Carnitine	Pulmonary Arterial Hypertension	rs6866597	G	T	-0.0042	0.0009	3.55599e-06	0.012	0.1273	0.9246	0.4655	5	128877617	21.7778
Carnitine	Pulmonary Arterial Hypertension	rs6877344	T	C	0.004	0.0009	1.022e-05	0.1564	0.1281	0.222	0.4436	5	150742650	19.7531
Carnitine	Pulmonary Arterial Hypertension	rs6883825	C	T	-0.0038	0.0009	3.182e-05	-0.0561	0.1275	0.66	0.5578	5	36425090	17.8272
Carnitine	Pulmonary Arterial Hypertension	rs6908972	T	G	-0.009	0.0018	7.99006e-07	-0.2768	0.2214	0.2113	0.08839	6	134684613	25
Carnitine	Pulmonary Arterial Hypertension	rs6917098	G	A	-0.0038	0.0009	3.06098e-05	-0.1405	0.1304	0.2813	0.3816	6	132925613	17.8272
Carnitine	Pulmonary Arterial Hypertension	rs6934181	A	G	0.0037	0.0009	4.79104e-05	-0.1039	0.1284	0.4186	0.4179	6	85358845	16.9012
Carnitine	Pulmonary Arterial Hypertension	rs6984824	G	A	0.0075	0.0017	1.49899e-05	0.2228	0.2664	0.4029	0.9383	8	1910078	19.4637
Carnitine	Pulmonary Arterial Hypertension	rs6988339	A	G	-0.0039	0.0009	2.065e-05	-0.0445	0.1305	0.7331	0.6149	8	32545916	18.7778
Carnitine	Pulmonary Arterial Hypertension	rs6988796	T	C	0.0093	0.0021	1.503e-05	0.2687	0.132	0.0417898	0.3616	8	139312435	19.6122
Carnitine	Pulmonary Arterial Hypertension	rs699554	T	C	0.0038	0.0009	3.19801e-05	0.0543	0.1275	0.6704	0.4836	5	87022350	17.8272
Carnitine	Pulmonary Arterial Hypertension	rs700760	T	G	-0.0042	0.0009	2.573e-06	0.1313	0.1319	0.3195	0.642	9	88934624	21.7778
Carnitine	Pulmonary Arterial Hypertension	rs7026148	C	T	0.0045	0.0009	4.47003e-07	-0.0472	0.1314	0.7195	0.6241	9	115636588	25
Carnitine	Pulmonary Arterial Hypertension	rs7026407	T	G	-0.0037	0.0009	4.72705e-05	0.0197	0.1268	0.8768	0.5383	9	32502525	16.9012
Carnitine	Pulmonary Arterial Hypertension	rs7036584	A	G	-0.0038	0.0009	3.23497e-05	-0.0513	0.1346	0.7031	0.3405	9	31022187	17.8272
Carnitine	Pulmonary Arterial Hypertension	rs7038757	C	T	-0.0041	0.0009	6.12506e-06	-0.1238	0.1347	0.3579	0.3357	9	16222474	20.7531
Carnitine	Pulmonary Arterial Hypertension	rs7162803	A	G	0.0048	0.0009	8.50394e-08	0.09	0.1285	0.4837	0.5726	15	60160944	28.4444
Carnitine	Pulmonary Arterial Hypertension	rs7203110	A	C	-0.0038	0.0009	2.42499e-05	0.0244	0.1269	0.8476	0.4703	16	8523542	17.8272
Carnitine	Pulmonary Arterial Hypertension	rs724752	T	C	0.0043	0.0009	2.65003e-06	0.0467	0.1351	0.729699	0.3327	7	98573295	22.8272
Carnitine	Pulmonary Arterial Hypertension	rs727809	C	A	0.0039	0.0009	1.78801e-05	-0.2279	0.13	0.0795005	0.3925	5	152610222	18.7778
Carnitine	Pulmonary Arterial Hypertension	rs728997	T	C	0.0037	0.0009	4.17398e-05	0.0915	0.1323	0.4893	0.6491	6	51642835	16.9012
Carnitine	Pulmonary Arterial Hypertension	rs729952	T	G	0.0042	0.0009	2.73798e-06	0.1769	0.1418	0.2121	0.2814	10	105352990	21.7778
Carnitine	Pulmonary Arterial Hypertension	rs7321345	C	T	-0.0038	0.0009	2.15001e-05	0.0011	0.1289	0.9935	0.4207	13	30439397	17.8272
Carnitine	Pulmonary Arterial Hypertension	rs7334548	A	G	-0.007	0.0017	3.49197e-05	0.0966	0.1962	0.6223	0.1163	13	20131135	16.955
Carnitine	Pulmonary Arterial Hypertension	rs735315	C	T	-0.0054	0.0009	1.86801e-09	0.0113	0.1288	0.9298	0.4215	2	51331157	36
Carnitine	Pulmonary Arterial Hypertension	rs7435034	G	A	0.0042	0.0009	3.43898e-06	0.0053	0.1508	0.9722	0.7637	4	88146267	21.7778
Carnitine	Pulmonary Arterial Hypertension	rs745359	C	T	-0.0037	0.0009	4.63703e-05	-0.1745	0.1285	0.1747	0.5773	7	155280528	16.9012
Carnitine	Pulmonary Arterial Hypertension	rs7462991	C	T	-0.0096	0.0023	4.01098e-05	0.0647	0.2211	0.769699	0.08959	8	17934029	17.4216
Carnitine	Pulmonary Arterial Hypertension	rs7500049	G	A	-0.004	0.0009	1.01501e-05	0.1665	0.1276	0.1919	0.5577	16	23006790	19.7531
Carnitine	Pulmonary Arterial Hypertension	rs7573156	G	A	-0.0037	0.0009	4.52501e-05	-0.1511	0.1352	0.2636	0.6649	2	149850409	16.9012
Carnitine	Pulmonary Arterial Hypertension	rs7686890	C	T	-0.004	0.0009	7.99006e-06	-0.0886	0.1316	0.5008	0.629	4	178411431	19.7531
Carnitine	Pulmonary Arterial Hypertension	rs769809	A	G	0.0046	0.0009	3.49599e-07	0.1285	0.1331	0.3341	0.6528	3	3767212	26.1235
Carnitine	Pulmonary Arterial Hypertension	rs7732790	A	C	-0.0042	0.0009	3.71501e-06	-0.1339	0.1272	0.2927	0.5414	5	103428431	21.7778
Carnitine	Pulmonary Arterial Hypertension	rs7815790	G	A	0.0039	0.0009	1.844e-05	0.0134	0.1271	0.9161	0.5405	8	98902730	18.7778
Carnitine	Pulmonary Arterial Hypertension	rs7817745	G	T	0.0039	0.0009	1.799e-05	0.142	0.1275	0.2656	0.4487	8	38550136	18.7778
Carnitine	Pulmonary Arterial Hypertension	rs7929841	C	T	-0.0043	0.0009	2.103e-06	0.2978	0.1338	0.02601	0.3351	11	96195715	22.8272
Carnitine	Pulmonary Arterial Hypertension	rs7981434	T	C	-0.0072	0.0017	1.43199e-05	0.2785	0.2292	0.2244	0.0854	13	105494343	17.9377
Carnitine	Pulmonary Arterial Hypertension	rs7991989	T	C	0.0041	0.0009	4.30002e-06	0.0075	0.1311	0.9541	0.6235	13	37947132	20.7531
Carnitine	Pulmonary Arterial Hypertension	rs8043243	T	C	-0.004	0.0009	8.40601e-06	0.1941	0.1314	0.1397	0.3663	15	101771453	19.7531
Carnitine	Pulmonary Arterial Hypertension	rs8070753	A	G	-0.0038	0.0009	2.82703e-05	0.1666	0.141	0.2374	0.288	17	9264728	17.8272
Carnitine	Pulmonary Arterial Hypertension	rs8099879	C	A	-0.005	0.001	5.73297e-07	-0.1499	0.1369	0.2736	0.6678	19	17230287	25
Carnitine	Pulmonary Arterial Hypertension	rs8127674	G	A	0.0041	0.0009	5.851e-06	0.2205	0.1305	0.09122	0.3789	21	42882003	20.7531
Carnitine	Pulmonary Arterial Hypertension	rs8179836	C	G	0.0048	0.0009	1.48799e-07	-0.0981	0.1325	0.4591	0.644	2	42903239	28.4444
Carnitine	Pulmonary Arterial Hypertension	rs844016	C	T	-0.0047	0.0009	2.21799e-07	-0.0027	0.1268	0.9832	0.5071	12	101592689	27.2716
Carnitine	Pulmonary Arterial Hypertension	rs879898	A	G	-0.0038	0.0009	2.51102e-05	-0.2902	0.1288	0.0242901	0.4302	18	44909766	17.8272
Carnitine	Pulmonary Arterial Hypertension	rs899584	C	T	0.0047	0.0009	2.88503e-07	-0.0133	0.1399	0.9245	0.7079	5	26826799	27.2716
Carnitine	Pulmonary Arterial Hypertension	rs9313491	G	C	-0.0047	0.0009	6.09004e-07	-0.0885	0.1295	0.4945	0.4086	5	156621905	27.2716
Carnitine	Pulmonary Arterial Hypertension	rs9383693	T	C	-0.0042	0.0009	3.57298e-06	-0.1715	0.1277	0.1795	0.5393	6	154474871	21.7778
Carnitine	Pulmonary Arterial Hypertension	rs9419445	C	T	-0.0042	0.0009	3.457e-06	0.1034	0.1305	0.4285	0.396	10	2529326	21.7778
Carnitine	Pulmonary Arterial Hypertension	rs945573	G	A	-0.0037	0.0009	4.14696e-05	-0.1371	0.1272	0.2809	0.4855	9	71383888	16.9012
Carnitine	Pulmonary Arterial Hypertension	rs9466453	A	G	0.0038	0.0009	2.117e-05	-0.0772	0.1278	0.5457	0.4474	6	22735375	17.8272
Carnitine	Pulmonary Arterial Hypertension	rs9557806	A	G	-0.0042	0.0009	2.39602e-06	0.1009	0.1307	0.4401	0.6179	13	102762742	21.7778
Carnitine	Pulmonary Arterial Hypertension	rs9613019	C	T	0.0041	0.0009	7.41908e-06	0.0148	0.1272	0.9075	0.5501	22	26174397	20.7531
Carnitine	Pulmonary Arterial Hypertension	rs9654697	C	T	-0.004	0.0009	1.21001e-05	-0.0392	0.1303	0.7636	0.3926	7	155395948	19.7531
Carnitine	Pulmonary Arterial Hypertension	rs968103	C	T	-0.0043	0.0009	1.495e-06	0.0187	0.1271	0.8831	0.5321	3	34234573	22.8272
Carnitine	Pulmonary Arterial Hypertension	rs977041	A	G	0.0044	0.0009	1.269e-06	0.1265	0.1277	0.3218	0.457	2	230350848	23.9012
Carnitine	Pulmonary Arterial Hypertension	rs979027	G	A	0.0039	0.0009	1.69602e-05	0.1138	0.1382	0.4104	0.6916	14	22488509	18.7778
Carnitine	Pulmonary Arterial Hypertension	rs983849	C	T	-0.0039	0.0009	1.26101e-05	0.0892	0.1272	0.4829	0.4954	7	125248586	18.7778
Carnitine	Pulmonary Arterial Hypertension	rs9838540	C	A	-0.0047	0.0009	1.79498e-07	-0.209	0.1367	0.1261	0.3159	3	101986003	27.2716
Carnitine	Pulmonary Arterial Hypertension	rs9842133	C	T	-0.0064	0.0009	4.19952e-12	-0.0324	0.1298	0.803	0.4017	3	179664102	50.5679
Carnitine	Pulmonary Arterial Hypertension	rs9864894	A	G	0.0039	0.0009	2.48399e-05	-0.2854	0.1366	0.0367401	0.6772	3	75388752	18.7778
Carnitine	Pulmonary Arterial Hypertension	rs9872790	T	G	-0.0039	0.0009	1.93901e-05	0.0591	0.1282	0.645	0.4426	3	143238874	18.7778
Carnitine	Pulmonary Arterial Hypertension	rs9880736	A	C	-0.0044	0.0009	1.51001e-06	0.0104	0.1274	0.9347	0.5112	3	79318988	23.9012
Carnitine	Pulmonary Arterial Hypertension	rs989681	C	T	-0.0041	0.0009	7.36292e-06	0.0132	0.1278	0.9178	0.5455	17	67542493	20.7531
Carnitine	Pulmonary Arterial Hypertension	rs9942113	A	C	-0.0049	0.0009	5.99902e-08	-0.1773	0.1292	0.1701	0.4031	3	156231801	29.642
Carnitine	Pulmonary Arterial Hypertension	rs9947578	G	A	-0.0043	0.0009	3.94203e-06	-0.0438	0.13	0.736	0.3975	18	14773230	22.8272
Carnitine	Pulmonary Arterial Hypertension	rs996408	T	C	-0.0046	0.0009	3.66699e-07	-0.2484	0.1272	0.0508698	0.5276	12	100051003	26.1235
Carnitine	Pulmonary Arterial Hypertension	rs998775	G	A	0.004	0.0009	1.17801e-05	0.2095	0.1288	0.1039	0.4138	6	93859619	19.7531
Betaine	Pulmonary Arterial Hypertension	rs10033669	T	C	0.0168	0.0039	1.45801e-05	-0.079	0.179	0.658801	0.149	4	177189004	18.5562
Betaine	Pulmonary Arterial Hypertension	rs10153066	T	G	0.0085	0.0018	2.11802e-06	0.1364	0.1328	0.3045	0.3564	16	7257971	22.2994
Betaine	Pulmonary Arterial Hypertension	rs11111121	G	A	0.0664	0.0161	3.764e-05	0.1953	0.2325	0.4009	0.08001	12	102397730	17.0092
Betaine	Pulmonary Arterial Hypertension	rs11685209	T	G	-0.016	0.0038	2.91099e-05	-0.2233	0.1302	0.0864192	0.3794	2	77658045	17.7285
Betaine	Pulmonary Arterial Hypertension	rs11943623	A	G	-0.0115	0.0026	8.40195e-06	0.2241	0.1938	0.2475	0.13	4	86554948	19.5636
Betaine	Pulmonary Arterial Hypertension	rs1195362	G	A	0.0407	0.0098	3.37497e-05	-0.2785	0.3327	0.4025	0.03919	3	190823801	17.2479
Betaine	Pulmonary Arterial Hypertension	rs12151827	C	T	0.0141	0.0026	6.34702e-08	-0.0425	0.1692	0.8017	0.1695	2	135673387	29.4098
Betaine	Pulmonary Arterial Hypertension	rs12190141	G	A	-0.0616	0.0139	9.90011e-06	-0.4944	0.3345	0.1394	0.03625	6	160162439	19.6396
Betaine	Pulmonary Arterial Hypertension	rs12447365	A	G	-0.0109	0.0026	2.85397e-05	-0.1491	0.1532	0.3305	0.2315	16	14462949	17.5754
Betaine	Pulmonary Arterial Hypertension	rs12569219	A	C	-0.0118	0.0026	5.82304e-06	-0.1221	0.1783	0.4936	0.1476	1	203762990	20.5976
Betaine	Pulmonary Arterial Hypertension	rs12708158	C	T	-0.0263	0.0064	4.25804e-05	0.066	0.2269	0.771101	0.08947	8	54835697	16.887
Betaine	Pulmonary Arterial Hypertension	rs1285777	G	A	0.0156	0.0036	1.13201e-05	0.3472	0.2696	0.1978	0.06077	14	91802285	18.7778
Betaine	Pulmonary Arterial Hypertension	rs13104073	T	C	-0.0867	0.0209	3.474e-05	-0.0229	0.133	0.8631	0.351	4	127695984	17.2086
Betaine	Pulmonary Arterial Hypertension	rs134790	T	C	-0.0111	0.0026	1.91602e-05	0.2043	0.2009	0.3093	0.8849	22	27653397	18.2263
Betaine	Pulmonary Arterial Hypertension	rs152727	C	T	0.0121	0.0025	1.71002e-06	0.0708	0.1921	0.7124	0.8688	5	78286251	23.4256
Betaine	Pulmonary Arterial Hypertension	rs1535039	C	T	-0.0175	0.0035	4.49097e-07	0.041	0.2992	0.8911	0.05411	6	29411432	25
Betaine	Pulmonary Arterial Hypertension	rs1538475	G	A	-0.0103	0.0024	2.40398e-05	0.1981	0.1291	0.1249	0.4052	1	187534056	18.4184
Betaine	Pulmonary Arterial Hypertension	rs1545203	G	T	0.017	0.0041	3.11903e-05	0.3211	0.1717	0.06142	0.8357	9	112119690	17.1921
Betaine	Pulmonary Arterial Hypertension	rs164372	C	T	-0.012	0.0025	2.64101e-06	-0.029	0.1469	0.8438	0.2414	5	160621043	23.04
Betaine	Pulmonary Arterial Hypertension	rs16835527	G	C	0.0109	0.0025	1.78e-05	-0.0901	0.1499	0.547599	0.2298	3	124205980	19.0096
Betaine	Pulmonary Arterial Hypertension	rs16844435	A	G	0.0408	0.0097	2.76599e-05	0.1973	0.3227	0.5409	0.03997	3	136754700	17.692
Betaine	Pulmonary Arterial Hypertension	rs16876394	C	T	-0.0304	0.0034	1.48799e-19	-0.0696	0.22	0.7519	0.0917	5	78346769	79.9446
Betaine	Pulmonary Arterial Hypertension	rs16944928	C	A	0.0366	0.0089	3.83098e-05	-0.5917	0.6493	0.3621	0.009543	13	91572636	16.9115
Betaine	Pulmonary Arterial Hypertension	rs17481649	T	C	-0.019	0.0043	1.12001e-05	0.2929	0.2899	0.3124	0.05068	5	115305804	19.5241
Betaine	Pulmonary Arterial Hypertension	rs17494639	C	T	0.0108	0.0026	3.18801e-05	0.1641	0.1403	0.2421	0.2862	4	80218062	17.2544
Betaine	Pulmonary Arterial Hypertension	rs17595065	G	A	-0.0347	0.0078	9.72994e-06	0.8467	0.5175	0.1018	0.01574	18	53074862	19.7911
Betaine	Pulmonary Arterial Hypertension	rs2319470	A	G	-0.0074	0.0018	3.33204e-05	0.1897	0.1271	0.1356	0.4468	5	24532664	16.9012
Betaine	Pulmonary Arterial Hypertension	rs232782	A	G	0.0108	0.0026	3.004e-05	0.186	0.1355	0.1699	0.321	1	59128237	17.2544
Betaine	Pulmonary Arterial Hypertension	rs2345424	A	G	-0.0794	0.0187	2.29002e-05	-0.3622	0.5261	0.4911	0.9855	17	71233783	18.0284
Betaine	Pulmonary Arterial Hypertension	rs2396726	T	C	-0.0179	0.0039	4.51898e-06	0.2531	0.1272	0.0466101	0.5104	7	114021410	21.0657
Betaine	Pulmonary Arterial Hypertension	rs2705084	G	A	-0.0073	0.0018	3.99696e-05	-0.0306	0.132	0.8168	0.6307	8	17386831	16.4475
Betaine	Pulmonary Arterial Hypertension	rs2729411	T	C	0.0182	0.0045	4.86598e-05	0.1684	0.151	0.2648	0.23	18	28142042	16.3575
Betaine	Pulmonary Arterial Hypertension	rs3797248	A	G	0.012	0.0026	4.62402e-06	0.0177	0.1576	0.9104	0.202	5	53509186	21.3018
Betaine	Pulmonary Arterial Hypertension	rs3861122	C	T	0.0108	0.0026	3.40596e-05	0.2153	0.1834	0.2404	0.8623	13	74076150	17.2544
Betaine	Pulmonary Arterial Hypertension	rs4327704	C	A	0.0219	0.005	9.94008e-06	-0.178	0.3099	0.565599	0.04317	6	57920632	19.1844
Betaine	Pulmonary Arterial Hypertension	rs4646359	T	C	-0.0083	0.0018	3.20199e-06	-0.0584	0.1263	0.6441	0.4828	17	17470609	21.2623
Betaine	Pulmonary Arterial Hypertension	rs495360	A	C	-0.019	0.003	2.399e-10	-0.0613	0.1284	0.6332	0.5276	12	327421	40.1111
Betaine	Pulmonary Arterial Hypertension	rs523224	C	T	0.011	0.0026	2.17701e-05	0.1442	0.1556	0.354	0.787	8	93522691	17.8994
Betaine	Pulmonary Arterial Hypertension	rs6118048	A	T	0.0107	0.0026	4.52898e-05	0.0534	0.1552	0.730801	0.2057	20	8051081	16.9364
Betaine	Pulmonary Arterial Hypertension	rs650264	C	T	0.0146	0.0034	2.14299e-05	0.0734	0.2087	0.7251	0.8984	1	20911830	18.4394
Betaine	Pulmonary Arterial Hypertension	rs6602982	G	A	0.0074	0.0018	3.36597e-05	0.0745	0.1274	0.558799	0.505	15	84257744	16.9012
Betaine	Pulmonary Arterial Hypertension	rs709217	T	C	-0.0073	0.0018	3.75803e-05	-0.1337	0.127	0.2925	0.4938	12	92526809	16.4475
Betaine	Pulmonary Arterial Hypertension	rs7126003	T	C	0.0185	0.0039	2.57502e-06	-0.0694	0.1298	0.5925	0.5991	11	10888433	22.5016
Betaine	Pulmonary Arterial Hypertension	rs715	C	T	-0.0221	0.0025	2.07683e-19	-0.181	0.1364	0.1845	0.3143	2	211543055	78.1456
Betaine	Pulmonary Arterial Hypertension	rs724394	A	G	-0.011	0.0026	2.02899e-05	0.1356	0.1945	0.485801	0.8763	2	139854856	17.8994
Betaine	Pulmonary Arterial Hypertension	rs7246788	T	C	0.011	0.0025	1.414e-05	0.2418	0.155	0.1188	0.2141	19	18575450	19.36
Betaine	Pulmonary Arterial Hypertension	rs7668550	T	G	-0.0368	0.0081	5.53605e-06	0.5673	0.6289	0.3671	0.01048	4	104384356	20.6408
Betaine	Pulmonary Arterial Hypertension	rs7781104	C	T	-0.0208	0.0047	7.75497e-06	-0.2894	0.1569	0.0650399	0.7876	7	145158487	19.5853
Betaine	Pulmonary Arterial Hypertension	rs7896866	A	C	0.0108	0.0024	8.34008e-06	0.0252	0.1313	0.8479	0.3791	10	101339828	20.25
Betaine	Pulmonary Arterial Hypertension	rs7931762	G	A	0.0107	0.0026	3.58798e-05	-0.1361	0.2034	0.5034	0.1116	11	43197753	16.9364
Betaine	Pulmonary Arterial Hypertension	rs8021497	A	G	0.0192	0.0047	4.67305e-05	0.0646	0.1641	0.693999	0.1793	14	93567618	16.6881
Betaine	Pulmonary Arterial Hypertension	rs8059060	A	G	0.0253	0.0061	3.535e-05	-0.0062	0.1474	0.9663	0.7587	16	89191264	17.2021
Betaine	Pulmonary Arterial Hypertension	rs8090293	G	A	0.0193	0.0045	1.986e-05	-0.1105	0.1283	0.389	0.4824	18	4031916	18.3946
Betaine	Pulmonary Arterial Hypertension	rs943523	G	A	0.0136	0.0033	4.68101e-05	-0.1382	0.2249	0.538801	0.08649	1	53947922	16.9844
Betaine	Pulmonary Arterial Hypertension	rs9445037	T	G	-0.0077	0.0018	1.65299e-05	-0.2878	0.1284	0.025	0.4196	6	93587599	18.2994
Betaine	Pulmonary Arterial Hypertension	rs9462856	C	T	0.0093	0.0018	1.99499e-07	0.2217	0.1284	0.0843898	0.4468	6	42926024	26.6944
Betaine	Pulmonary Arterial Hypertension	rs9600122	G	C	0.0173	0.0042	4.34e-05	-0.1877	0.2701	0.487	0.06114	13	73968602	16.9666
Betaine	Pulmonary Arterial Hypertension	rs984327	G	A	0.0171	0.0042	4.00599e-05	-0.0569	0.1301	0.662	0.3838	16	7772217	16.5765
Betaine	Pulmonary Arterial Hypertension	rs9886534	T	C	-0.0079	0.0018	8.744e-06	-0.0824	0.1282	0.5203	0.4344	8	40676655	19.2623
TMAO	Pulmonary Arterial Hypertension	rs10003933	A	T	-0.210556	0.0512747	4.02e-05	-0.2054	0.173	0.2352	0.8399	4	170066377	16.8628
TMAO	Pulmonary Arterial Hypertension	rs10104412	A	T	0.205715	0.0499623	3.83e-05	0.2247	0.1571	0.1526	0.7939	8	40520480	16.953
TMAO	Pulmonary Arterial Hypertension	rs10870302	G	T	-0.140156	0.0345422	4.96e-05	0.1255	0.1343	0.3501	0.655	10	134191738	16.4635
TMAO	Pulmonary Arterial Hypertension	rs10873474	G	A	0.23757	0.0578519	4.02e-05	-0.0085	0.1875	0.9637	0.8709	14	97236360	16.8636
TMAO	Pulmonary Arterial Hypertension	rs10877835	C	A	-0.225307	0.0555289	4.96e-05	-0.1283	0.1867	0.4921	0.8629	12	40351492	16.4631
TMAO	Pulmonary Arterial Hypertension	rs11098315	C	T	0.189416	0.0439662	1.65e-05	-0.0836	0.1697	0.6223	0.8288	4	116550272	18.5608
TMAO	Pulmonary Arterial Hypertension	rs11583422	G	C	0.536506	0.13039	3.88e-05	0.4031	0.4008	0.3145	0.97365	1	117470845	16.93
TMAO	Pulmonary Arterial Hypertension	rs11625777	T	C	-0.170376	0.0398242	1.88e-05	-0.1278	0.1558	0.4123	0.7914	14	105085077	18.303
TMAO	Pulmonary Arterial Hypertension	rs12116428	C	T	-0.483532	0.117258	3.73e-05	0.1203	0.3202	0.7072	0.95684	1	5054350	17.0046
TMAO	Pulmonary Arterial Hypertension	rs12131532	A	T	0.289237	0.0697348	3.36e-05	0.0576	0.2808	0.8375	0.94431	1	108035656	17.2032
TMAO	Pulmonary Arterial Hypertension	rs12221306	A	T	-0.157561	0.0345298	5.04e-06	0.0918	0.1337	0.4923	0.6554	10	17001338	20.8213
TMAO	Pulmonary Arterial Hypertension	rs12379588	T	C	-0.934448	0.218114	1.83e-05	0.3867	0.5716	0.4987	0.98649	9	19482530	18.3545
TMAO	Pulmonary Arterial Hypertension	rs12443031	C	T	3.03571	0.739558	4.05e-05	-0.0619	1.2223	0.9596	0.996567	15	28966679	16.8491
TMAO	Pulmonary Arterial Hypertension	rs13097605	C	T	0.154461	0.037579	3.95e-05	-0.006	0.1408	0.9661	0.7164	3	69668385	16.8946
TMAO	Pulmonary Arterial Hypertension	rs13212146	C	G	-0.586786	0.137257	1.91e-05	0.259	0.3041	0.3944	0.95427	6	138342744	18.2763
TMAO	Pulmonary Arterial Hypertension	rs13236413	C	T	0.408223	0.0862869	2.23e-06	-0.3572	0.1933	0.0645803	0.8785	7	156871065	22.3823
TMAO	Pulmonary Arterial Hypertension	rs1337398	G	C	-0.298208	0.0717501	3.24e-05	-0.1866	0.2598	0.4727	0.9371	9	16706025	17.2741
TMAO	Pulmonary Arterial Hypertension	rs1446554	A	G	-0.207506	0.0470925	1.05e-05	0.0936	0.1944	0.630001	0.8793	2	149284724	19.4159
TMAO	Pulmonary Arterial Hypertension	rs1538291	C	T	0.183206	0.0447687	4.27e-05	0.0219	0.1281	0.8645	0.556	1	211358755	16.7468
TMAO	Pulmonary Arterial Hypertension	rs16917161	T	A	0.261652	0.0590053	9.23e-06	-0.2971	0.2514	0.2373	0.92884	8	52966057	19.6638
TMAO	Pulmonary Arterial Hypertension	rs17045040	G	A	-0.280847	0.0658512	2e-05	-0.1377	0.2422	0.5696	0.926	3	66790662	18.1891
TMAO	Pulmonary Arterial Hypertension	rs17131718	C	T	-0.258756	0.0591637	1.22e-05	-0.2164	0.2028	0.2858	0.8915	1	93839376	19.128
TMAO	Pulmonary Arterial Hypertension	rs1737681	T	C	-0.137443	0.0330607	3.22e-05	-0.0866	0.1278	0.4978	0.565	6	40540482	17.283
TMAO	Pulmonary Arterial Hypertension	rs17418675	T	C	0.155799	0.0351107	9.11e-06	0.1211	0.1359	0.3729	0.6776	2	55210605	19.6902
TMAO	Pulmonary Arterial Hypertension	rs17526983	G	A	0.466763	0.113854	4.14e-05	0.5531	0.3134	0.07758	0.95651	7	116416423	16.8072
TMAO	Pulmonary Arterial Hypertension	rs17811040	G	A	-0.153505	0.0372495	3.77e-05	0.1397	0.1331	0.2936	0.6509	22	19116351	16.9825
TMAO	Pulmonary Arterial Hypertension	rs2001146	T	C	0.300055	0.0732134	4.16e-05	-0.2225	0.2689	0.408	0.943	6	108570985	16.7965
TMAO	Pulmonary Arterial Hypertension	rs2243972	G	C	0.490135	0.118435	3.5e-05	0.084	0.2132	0.6936	0.8989	8	103811217	17.1266
TMAO	Pulmonary Arterial Hypertension	rs2415847	G	A	-0.16804	0.0413527	4.83e-05	-0.1123	0.1495	0.4526	0.7616	14	44691076	16.5126
TMAO	Pulmonary Arterial Hypertension	rs2703228	C	G	-0.216537	0.0410001	1.28e-07	0.0798	0.1395	0.5671	0.6949	8	5876009	27.893
TMAO	Pulmonary Arterial Hypertension	rs2721876	A	G	0.165054	0.0373915	1.01e-05	-0.0035	0.1411	0.9803	0.7145	8	133528075	19.4851
TMAO	Pulmonary Arterial Hypertension	rs3799563	C	T	0.145292	0.035051	3.4e-05	0.2045	0.1362	0.1332	0.6838	6	6150738	17.1823
TMAO	Pulmonary Arterial Hypertension	rs390258	A	G	0.186333	0.043792	2.09e-05	-0.274	0.1476	0.0634805	0.7588	19	2996339	18.1047
TMAO	Pulmonary Arterial Hypertension	rs3935570	G	T	-0.22712	0.0432973	1.56e-07	-0.0708	0.1469	0.6296	0.7441	1	19167371	27.5162
TMAO	Pulmonary Arterial Hypertension	rs422576	G	A	0.307915	0.0712585	1.55e-05	0.1412	0.153	0.356	0.7785	5	5611992	18.6719
TMAO	Pulmonary Arterial Hypertension	rs4324493	A	G	-0.146801	0.0358316	4.19e-05	0.0076	0.1307	0.9534	0.6123	3	54261297	16.7851
TMAO	Pulmonary Arterial Hypertension	rs4685442	A	G	0.210175	0.0503756	3.02e-05	-0.1073	0.1826	0.5568	0.8569	3	17213357	17.407
TMAO	Pulmonary Arterial Hypertension	rs4811626	C	T	0.15363	0.035476	1.49e-05	-0.0521	0.1278	0.6834	0.5583	20	54379143	18.7537
TMAO	Pulmonary Arterial Hypertension	rs4846884	C	A	-0.210836	0.0466459	6.19e-06	0.1472	0.2124	0.4884	0.9021	1	231087075	20.4297
TMAO	Pulmonary Arterial Hypertension	rs4884119	A	G	-0.209305	0.0499962	2.83e-05	0.1005	0.2474	0.6846	0.92644	13	79584394	17.5261
TMAO	Pulmonary Arterial Hypertension	rs528224	A	T	-0.259304	0.061658	2.6e-05	-0.0105	0.2126	0.9606	0.9008	9	3245672	17.6865
TMAO	Pulmonary Arterial Hypertension	rs550915	A	C	0.27016	0.062039	1.33e-05	0.2916	0.1562	0.0619398	0.7874	9	104191392	18.9632
TMAO	Pulmonary Arterial Hypertension	rs6035892	A	C	0.205167	0.0494152	3.3e-05	0.2067	0.1641	0.2078	0.8171	20	21549424	17.2382
TMAO	Pulmonary Arterial Hypertension	rs6077980	C	A	0.141454	0.0341554	3.45e-05	-0.049	0.1267	0.699199	0.4952	20	10934583	17.1519
TMAO	Pulmonary Arterial Hypertension	rs6656519	T	G	0.181693	0.0444511	4.36e-05	0.2007	0.166	0.2266	0.8175	1	66217215	16.7075
TMAO	Pulmonary Arterial Hypertension	rs692588	A	G	2.79397	0.576651	1.27e-06	0.1937	0.2226	0.3842	0.91061	15	29005675	23.4756
TMAO	Pulmonary Arterial Hypertension	rs6974263	A	C	-0.138888	0.0339361	4.27e-05	0.1615	0.1328	0.224	0.6442	7	138567110	16.7496
TMAO	Pulmonary Arterial Hypertension	rs7018973	C	T	0.348407	0.0811057	1.74e-05	0.435	0.4465	0.33	0.9791	9	129935451	18.4531
TMAO	Pulmonary Arterial Hypertension	rs7243722	A	T	0.32714	0.0788072	3.31e-05	0.1388	0.2589	0.5918	0.93573	18	21743391	17.232
TMAO	Pulmonary Arterial Hypertension	rs7298875	C	T	0.25033	0.058336	1.78e-05	0.047	0.2295	0.8379	0.9159	12	94601905	18.4142
TMAO	Pulmonary Arterial Hypertension	rs7302178	A	G	0.237074	0.0525337	6.4e-06	0.4066	0.2286	0.0752905	0.91126	12	27007893	20.3653
TMAO	Pulmonary Arterial Hypertension	rs7522157	C	T	0.150641	0.0367294	4.11e-05	0.0228	0.1388	0.8696	0.6931	1	109366286	16.8214
TMAO	Pulmonary Arterial Hypertension	rs7944382	C	A	0.19896	0.0471099	2.41e-05	0.3199	0.1807	0.0767008	0.854	11	99778531	17.8364
TMAO	Pulmonary Arterial Hypertension	rs7953354	T	C	0.243226	0.0577524	2.54e-05	-0.3395	0.2393	0.1558	0.92151	12	100192972	17.737
TMAO	Pulmonary Arterial Hypertension	rs8016345	T	A	0.187805	0.043554	1.62e-05	0.0101	0.1363	0.9407	0.6803	14	32484028	18.5933
TMAO	Pulmonary Arterial Hypertension	rs8090864	A	G	-0.561899	0.136474	3.83e-05	0.0925	0.1375	0.5011	0.6886	18	77164056	16.9517
TMAO	Pulmonary Arterial Hypertension	rs8110533	G	T	-0.542097	0.131297	3.65e-05	-0.2329	0.2316	0.3146	0.91901	19	7138828	17.047
TMAO	Pulmonary Arterial Hypertension	rs9409657	C	T	-0.30319	0.0725926	2.96e-05	-0.1902	0.5008	0.7042	0.983	9	94546314	17.4439
Acetate	Pulmonary Arterial Hypertension	rs10101348	T	C	-0.0176716	0.00417208	2.30001e-05	0.1131	0.1273	0.3744	0.4871	8	3411450	17.941
Acetate	Pulmonary Arterial Hypertension	rs10167244	G	A	0.017406	0.00417252	2.99999e-05	0.0889	0.1272	0.4849	0.501	2	213281310	17.4021
Acetate	Pulmonary Arterial Hypertension	rs10263013	T	C	-0.0339671	0.00802909	2.30001e-05	0.1028	0.1875	0.583399	0.1283	7	24121790	17.8972
Acetate	Pulmonary Arterial Hypertension	rs1074849	A	G	0.0209663	0.0049187	2e-05	-0.0396	0.1398	0.777	0.2908	6	135423412	18.1695
Acetate	Pulmonary Arterial Hypertension	rs10757287	T	A	0.0277459	0.00565663	9.29994e-07	0.0263	0.1598	0.8693	0.191	9	22143570	24.0593
Acetate	Pulmonary Arterial Hypertension	rs10794807	C	G	0.0236743	0.005437	1.29999e-05	0.0425	0.1504	0.777401	0.7672	10	2006766	18.9599
Acetate	Pulmonary Arterial Hypertension	rs10815097	G	A	-0.0176096	0.00421974	2.99999e-05	0.0651	0.1275	0.6093	0.5319	9	4858114	17.4152
Acetate	Pulmonary Arterial Hypertension	rs10992659	A	C	0.0179773	0.00418398	1.7e-05	-0.0466	0.1275	0.715	0.5202	9	95922876	18.4616
Acetate	Pulmonary Arterial Hypertension	rs11025704	T	C	0.024049	0.00549842	1.2e-05	0.0956	0.2028	0.6373	0.1131	11	3185486	19.1301
Acetate	Pulmonary Arterial Hypertension	rs11042718	G	C	0.0912257	0.0217011	2.59998e-05	0.0389	0.4205	0.9264	0.02475	11	10306445	17.6714
Acetate	Pulmonary Arterial Hypertension	rs11160155	A	G	0.0350807	0.00797644	1.09999e-05	-0.2311	0.217	0.2869	0.09369	14	94450617	19.3428
Acetate	Pulmonary Arterial Hypertension	rs112243036	A	G	-0.027074	0.00656739	3.69999e-05	0.3808	0.2126	0.0732706	0.09815	6	31380034	16.9949
Acetate	Pulmonary Arterial Hypertension	rs112362978	T	C	-0.065161	0.0144383	6.4e-06	0.2799	0.4671	0.549099	0.01898	12	39219561	20.3678
Acetate	Pulmonary Arterial Hypertension	rs11243145	A	G	-0.0177855	0.00433174	4e-05	0.0463	0.1284	0.7183	0.5895	6	7131436	16.8581
Acetate	Pulmonary Arterial Hypertension	rs112712475	A	C	-0.0378682	0.00893284	2.19999e-05	-0.0793	0.2356	0.7363	0.07708	11	117069788	17.9709
Acetate	Pulmonary Arterial Hypertension	rs1129422	T	C	-0.0275986	0.00575867	1.6e-06	0.1134	0.1816	0.532299	0.1426	17	40555799	22.9683
Acetate	Pulmonary Arterial Hypertension	rs113403355	C	T	-0.0532778	0.0125879	2.30001e-05	-0.1664	0.2908	0.5672	0.05015	4	152328674	17.9137
Acetate	Pulmonary Arterial Hypertension	rs113478953	C	T	-0.0411407	0.0094987	1.5e-05	0.5614	0.4221	0.1836	0.02445	13	103721804	18.7592
Acetate	Pulmonary Arterial Hypertension	rs113553629	C	T	0.0542225	0.0123428	1.09999e-05	-0.1052	0.3272	0.747799	0.03918	10	52038467	19.2989
Acetate	Pulmonary Arterial Hypertension	rs114595738	C	A	0.057251	0.0121229	2.30001e-06	0.0179	0.5969	0.9761	0.01188	5	13558161	22.3025
Acetate	Pulmonary Arterial Hypertension	rs114795813	T	C	0.094257	0.0218875	1.7e-05	0.1464	0.3691	0.6916	0.03021	2	164126757	18.5453
Acetate	Pulmonary Arterial Hypertension	rs115034332	T	C	0.0992533	0.0235356	2.5e-05	0.4362	0.853	0.609101	0.005952	2	812964	17.7844
Acetate	Pulmonary Arterial Hypertension	rs115714184	A	G	0.0982905	0.0221275	8.9e-06	0.0479	0.4257	0.9103	0.02139	19	33989227	19.7314
Acetate	Pulmonary Arterial Hypertension	rs116633829	C	T	0.0984977	0.0207537	2.1e-06	-0.1737	0.4134	0.6743	0.02359	4	173335702	22.5248
Acetate	Pulmonary Arterial Hypertension	rs11691644	G	T	0.038698	0.00920924	2.59998e-05	0.1581	0.3343	0.6363	0.03855	2	80907225	17.6575
Acetate	Pulmonary Arterial Hypertension	rs117135209	A	G	-0.0400902	0.00985631	4.79999e-05	0.0352	0.3281	0.9146	0.04109	17	77396427	16.5443
Acetate	Pulmonary Arterial Hypertension	rs117791053	A	G	0.0805103	0.0195275	3.69999e-05	0.1318	0.4804	0.7838	0.01773	16	83712852	16.9985
Acetate	Pulmonary Arterial Hypertension	rs117947262	T	C	-0.0585175	0.0143856	4.70002e-05	0.6845	0.4367	0.117	0.0224	13	103044483	16.5469
Acetate	Pulmonary Arterial Hypertension	rs118136045	T	C	-0.0529449	0.0122527	1.6e-05	0.1682	0.6382	0.7921	0.01082	10	82930231	18.6717
Acetate	Pulmonary Arterial Hypertension	rs118141530	G	A	-0.0694416	0.01656	2.69998e-05	0.4013	1.2017	0.738401	0.003344	15	28534782	17.584
Acetate	Pulmonary Arterial Hypertension	rs11895807	A	G	-0.0582169	0.0141462	3.89996e-05	0.3726	0.2693	0.1664	0.05863	2	54443586	16.9363
Acetate	Pulmonary Arterial Hypertension	rs11940319	T	G	0.0182563	0.00420192	1.40001e-05	-0.0467	0.1295	0.7185	0.4048	4	47945670	18.8769
Acetate	Pulmonary Arterial Hypertension	rs12005199	A	G	-0.0345114	0.00462873	8.9002e-14	-0.0949	0.1309	0.4687	0.3869	9	4763491	55.5906
Acetate	Pulmonary Arterial Hypertension	rs12059901	C	T	0.018899	0.00449662	2.59998e-05	0.0438	0.1318	0.74	0.3583	1	199119573	17.6647
Acetate	Pulmonary Arterial Hypertension	rs12425856	C	T	-0.025321	0.00588496	1.7e-05	-0.2058	0.1955	0.2924	0.125	12	81153130	18.5129
Acetate	Pulmonary Arterial Hypertension	rs12447840	G	C	-0.0240599	0.00581649	3.50002e-05	0.1382	0.1626	0.3955	0.1902	16	81437667	17.1106
Acetate	Pulmonary Arterial Hypertension	rs12456660	T	C	-0.0304536	0.00630036	1.29999e-06	0.2465	0.1909	0.1966	0.1277	18	42101049	23.364
Acetate	Pulmonary Arterial Hypertension	rs12474163	A	G	-0.0245991	0.00561952	1.2e-05	-0.3693	0.1732	0.0329898	0.8384	2	51924624	19.162
Acetate	Pulmonary Arterial Hypertension	rs1260326	C	T	0.0303997	0.00425158	8.69961e-13	-0.1234	0.1332	0.3541	0.6499	2	27730940	51.1255
Acetate	Pulmonary Arterial Hypertension	rs1280099	A	G	-0.0181716	0.0041673	1.29999e-05	0.1372	0.1274	0.2814	0.4419	4	187538330	19.0141
Acetate	Pulmonary Arterial Hypertension	rs13093127	C	T	0.0184654	0.00445576	3.40001e-05	0.179	0.1288	0.1646	0.417	3	2058481	17.1741
Acetate	Pulmonary Arterial Hypertension	rs13163845	C	T	-0.0265797	0.00596699	8.40001e-06	0.0079	0.1779	0.9644	0.1527	5	3264389	19.8422
Acetate	Pulmonary Arterial Hypertension	rs138473354	T	A	0.0984741	0.0224978	1.2e-05	-1.0298	0.7448	0.1668	0.008051	1	190635467	19.1586
Acetate	Pulmonary Arterial Hypertension	rs139097404	C	T	-0.079682	0.0139027	1e-08	-1.0095	0.9574	0.2917	0.004991	15	43933941	32.849
Acetate	Pulmonary Arterial Hypertension	rs139119668	C	T	-0.0672339	0.014154	2e-06	0.109	0.4742	0.8183	0.01776	17	61372746	22.5641
Acetate	Pulmonary Arterial Hypertension	rs139265522	T	A	0.100937	0.0235623	1.79999e-05	1.6568	1.0416	0.1117	0.004538	1	86919502	18.3512
Acetate	Pulmonary Arterial Hypertension	rs139530993	C	T	0.0748178	0.0176291	2.19999e-05	0.5704	0.3729	0.1261	0.02967	9	91128827	18.0115
Acetate	Pulmonary Arterial Hypertension	rs140477512	G	C	-0.0932126	0.0210597	9.59997e-06	-1.0967	1.4305	0.4433	0.002344	10	120916720	19.5905
Acetate	Pulmonary Arterial Hypertension	rs140936312	C	A	0.0698309	0.0171993	4.90004e-05	-0.2301	0.6314	0.715501	0.01028	3	78618349	16.4844
Acetate	Pulmonary Arterial Hypertension	rs142199790	T	A	0.0689097	0.016402	2.69998e-05	-0.3787	0.4539	0.4041	0.02026	7	127939023	17.6509
Acetate	Pulmonary Arterial Hypertension	rs144690963	C	T	0.0758674	0.0184039	3.79997e-05	-0.1353	0.4761	0.776301	0.01987	2	222283777	16.9938
Acetate	Pulmonary Arterial Hypertension	rs145221780	A	G	0.0835441	0.0198514	2.59998e-05	-0.8088	0.4847	0.0951897	0.01737	4	96650876	17.7113
Acetate	Pulmonary Arterial Hypertension	rs145759735	C	T	-0.0630296	0.0150926	2.99999e-05	-0.0129	0.3108	0.967	0.04296	12	34748312	17.4406
Acetate	Pulmonary Arterial Hypertension	rs1467300	C	A	-0.0340931	0.00826743	3.69999e-05	0.1774	0.2642	0.5019	0.06281	8	61000576	17.0056
Acetate	Pulmonary Arterial Hypertension	rs147301254	C	G	-0.0819419	0.0200926	4.49997e-05	1.6557	1.6563	0.3175	0.00177	5	62053554	16.6318
Acetate	Pulmonary Arterial Hypertension	rs147786858	T	C	0.0525332	0.0122721	1.89998e-05	0.1305	0.3913	0.7387	0.02867	10	15017799	18.3244
Acetate	Pulmonary Arterial Hypertension	rs148105304	T	C	0.117605	0.0284544	3.59998e-05	0.2897	0.3202	0.3656	0.04199	12	52006591	17.0826
Acetate	Pulmonary Arterial Hypertension	rs148347473	T	C	0.0756082	0.0159053	2e-06	0.0258	0.7231	0.9715	0.007178	21	40546778	22.5972
Acetate	Pulmonary Arterial Hypertension	rs1484680	G	A	-0.0172696	0.00423858	4.60002e-05	-0.106	0.1275	0.4057	0.4641	2	22848683	16.6006
Acetate	Pulmonary Arterial Hypertension	rs149223614	T	C	0.0891597	0.0219015	4.70002e-05	-0.5836	0.8334	0.4838	0.006808	12	131746816	16.5726
Acetate	Pulmonary Arterial Hypertension	rs149290658	T	A	-0.0736409	0.0171906	1.79999e-05	0.1988	0.5535	0.7195	0.01316	3	45570953	18.3508
Acetate	Pulmonary Arterial Hypertension	rs150231654	T	C	-0.0670779	0.0160282	2.90001e-05	0.518	0.5065	0.3064	0.01672	17	11431038	17.5142
Acetate	Pulmonary Arterial Hypertension	rs1670730	C	T	-0.0179701	0.0043531	3.69999e-05	0.0046	0.1342	0.9727	0.6589	19	50736848	17.0413
Acetate	Pulmonary Arterial Hypertension	rs1812216	G	A	0.026956	0.00625634	1.6e-05	0.0217	0.2434	0.9291	0.07823	15	84071233	18.5639
Acetate	Pulmonary Arterial Hypertension	rs191000956	G	T	-0.0837427	0.020541	4.60002e-05	5.6828	1.9662	0.00384902	0.002071	4	17863192	16.6208
Acetate	Pulmonary Arterial Hypertension	rs1910677	A	G	-0.0172539	0.00423542	4.60002e-05	-0.0833	0.1288	0.5178	0.4146	12	60794942	16.5952
Acetate	Pulmonary Arterial Hypertension	rs2353653	T	C	0.0219218	0.00528419	3.29997e-05	0.2922	0.1594	0.0667606	0.197	14	49680890	17.2106
Acetate	Pulmonary Arterial Hypertension	rs2651902	T	C	0.0216256	0.00522753	3.50002e-05	0.1602	0.1964	0.4148	0.1224	1	3074306	17.1137
Acetate	Pulmonary Arterial Hypertension	rs2699434	T	C	-0.019666	0.00433789	5.80003e-06	-0.1075	0.1377	0.4351	0.3156	4	3482678	20.553
Acetate	Pulmonary Arterial Hypertension	rs2772213	G	A	0.0245681	0.00602374	4.49997e-05	-0.174	0.1457	0.2324	0.7489	9	126287416	16.6345
Acetate	Pulmonary Arterial Hypertension	rs28551522	C	A	0.0247524	0.00584618	2.30001e-05	-0.4841	0.1706	0.00453503	0.1699	20	8011698	17.9263
Acetate	Pulmonary Arterial Hypertension	rs28597716	G	A	0.0220669	0.00539155	4.30002e-05	0.0154	0.1562	0.9216	0.2078	8	19936687	16.7516
Acetate	Pulmonary Arterial Hypertension	rs2928342	A	T	-0.0211749	0.00521436	4.90004e-05	-0.2014	0.1451	0.165	0.2513	11	22730146	16.4908
Acetate	Pulmonary Arterial Hypertension	rs3184504	C	T	0.0279168	0.00416502	1.99986e-11	-0.3309	0.1296	0.0106699	0.5942	12	111884608	44.9259
Acetate	Pulmonary Arterial Hypertension	rs322384	C	T	0.0189747	0.00451769	2.69998e-05	0.1188	0.1353	0.3799	0.6767	5	172155104	17.6407
Acetate	Pulmonary Arterial Hypertension	rs34346186	G	A	0.0467542	0.0114697	4.60002e-05	-0.1155	0.4295	0.788	0.02291	8	82312462	16.6164
Acetate	Pulmonary Arterial Hypertension	rs34498553	C	A	-0.0181475	0.00444426	4.39997e-05	0.1936	0.1296	0.1352	0.6062	12	132165401	16.6738
Acetate	Pulmonary Arterial Hypertension	rs35347600	A	G	0.0203854	0.00483985	2.5e-05	-0.126	0.1344	0.3484	0.3461	21	20720653	17.7409
Acetate	Pulmonary Arterial Hypertension	rs35395003	A	G	0.0437545	0.0104141	2.69998e-05	-0.7927	0.4836	0.1012	0.0183	5	117566266	17.6523
Acetate	Pulmonary Arterial Hypertension	rs35450895	T	A	-0.0221771	0.00516201	1.7e-05	-0.0629	0.1768	0.722099	0.1546	5	161226485	18.4575
Acetate	Pulmonary Arterial Hypertension	rs35461979	C	A	-0.0579897	0.0127765	5.69994e-06	-0.3838	0.2955	0.1939	0.04991	10	98716810	20.6005
Acetate	Pulmonary Arterial Hypertension	rs35728635	G	A	0.0427298	0.0102374	2.99999e-05	0.4807	0.292	0.0996598	0.0494	1	42619692	17.4214
Acetate	Pulmonary Arterial Hypertension	rs374132454	T	C	-0.0242242	0.00569455	2.1e-05	0.0248	0.1711	0.8848	0.1669	1	247890310	18.0959
Acetate	Pulmonary Arterial Hypertension	rs3804771	A	G	0.0296166	0.00607949	1.09999e-06	0.0977	0.1619	0.5461	0.1964	3	141691407	23.7321
Acetate	Pulmonary Arterial Hypertension	rs3830024	A	G	0.0212347	0.00486224	1.29999e-05	0.1158	0.1565	0.4592	0.2107	10	100176106	19.073
Acetate	Pulmonary Arterial Hypertension	rs4285682	A	G	0.0215953	0.00435973	7.29995e-07	0.0648	0.1304	0.619001	0.3831	1	231246739	24.5357
Acetate	Pulmonary Arterial Hypertension	rs4306690	T	C	-0.0178124	0.00421467	2.39999e-05	-0.2377	0.1326	0.0730197	0.6337	2	5815111	17.8615
Acetate	Pulmonary Arterial Hypertension	rs4787045	G	T	-0.019973	0.00437993	5.1e-06	0.0219	0.132	0.8683	0.6034	16	7605104	20.7947
Acetate	Pulmonary Arterial Hypertension	rs4870286	C	T	0.0415516	0.00956432	1.40001e-05	-0.357	0.4412	0.4184	0.9765	6	154771679	18.8741
Acetate	Pulmonary Arterial Hypertension	rs4873772	G	A	-0.0193045	0.00455862	2.30001e-05	-0.0903	0.1346	0.502599	0.6655	8	48858933	17.9329
Acetate	Pulmonary Arterial Hypertension	rs4965261	G	A	-0.0199774	0.00434327	4.20001e-06	0.0245	0.1286	0.8491	0.5354	15	98721099	21.1565
Acetate	Pulmonary Arterial Hypertension	rs4988235	A	G	-0.0291251	0.00469337	5.39995e-10	-0.1115	0.1295	0.3892	0.5931	2	136608646	38.5093
Acetate	Pulmonary Arterial Hypertension	rs55668645	T	C	0.0869358	0.0207539	2.80001e-05	0.9395	1.402	0.5028	0.002298	20	57343808	17.5468
Acetate	Pulmonary Arterial Hypertension	rs55714002	T	A	-0.0306438	0.0073698	3.2e-05	0.1747	0.2501	0.4849	0.07154	5	28187887	17.2892
Acetate	Pulmonary Arterial Hypertension	rs55908965	T	C	-0.0263119	0.00585237	6.90001e-06	-0.0518	0.2072	0.8026	0.107	3	39402955	20.2135
Acetate	Pulmonary Arterial Hypertension	rs573367095	G	C	0.0777791	0.0186981	3.2e-05	-1.2004	0.7603	0.1144	0.008646	6	103170748	17.3034
Acetate	Pulmonary Arterial Hypertension	rs57448262	A	G	0.0325283	0.00714684	5.30005e-06	-0.058	0.2096	0.782099	0.1009	4	27999740	20.7155
Acetate	Pulmonary Arterial Hypertension	rs6057247	G	C	0.0247079	0.00573471	1.6e-05	0.1349	0.1848	0.4653	0.1396	20	29517535	18.563
Acetate	Pulmonary Arterial Hypertension	rs6083749	T	C	-0.0261051	0.00418046	4.30002e-10	0.002	0.1279	0.9878	0.5698	20	25089317	38.9944
Acetate	Pulmonary Arterial Hypertension	rs6138465	C	T	-0.0735518	0.00540698	3.80014e-42	-0.1667	0.2122	0.4322	0.1011	20	24986295	185.045
Acetate	Pulmonary Arterial Hypertension	rs61794319	A	G	-0.048489	0.0113252	1.89998e-05	0.1173	0.4455	0.792301	0.0237	3	158733200	18.3314
Acetate	Pulmonary Arterial Hypertension	rs62440901	T	C	-0.0275983	0.00588333	2.69998e-06	0.0134	0.1939	0.9449	0.1246	6	160569068	22.0048
Acetate	Pulmonary Arterial Hypertension	rs62469393	G	A	0.0230559	0.0055881	3.69999e-05	-0.1522	0.1537	0.3221	0.2154	7	90062861	17.023
Acetate	Pulmonary Arterial Hypertension	rs62518510	A	G	0.0825753	0.0193103	1.89998e-05	0.1328	0.4406	0.763001	0.02127	8	103026250	18.2862
Acetate	Pulmonary Arterial Hypertension	rs6688625	T	C	0.0254244	0.00546446	3.29997e-06	0.2302	0.1378	0.0948506	0.3001	1	66161698	21.6475
Acetate	Pulmonary Arterial Hypertension	rs6690227	C	A	-0.0205239	0.00456694	7.00003e-06	-0.0786	0.1417	0.578801	0.2841	1	66989884	20.1962
Acetate	Pulmonary Arterial Hypertension	rs6695772	G	C	0.0184762	0.0043694	2.39999e-05	-0.0103	0.1361	0.9394	0.682	1	212881939	17.8806
Acetate	Pulmonary Arterial Hypertension	rs67567884	T	C	0.0217847	0.00509904	1.89998e-05	0.0652	0.1342	0.6267	0.3555	18	1043641	18.2527
Acetate	Pulmonary Arterial Hypertension	rs6779580	A	G	0.028302	0.00677859	2.99999e-05	-0.08	0.176	0.6494	0.1594	3	9965393	17.4323
Acetate	Pulmonary Arterial Hypertension	rs7036204	A	G	-0.0648629	0.0157072	3.59998e-05	-0.7722	0.4968	0.1201	0.01697	9	108610067	17.0528
Acetate	Pulmonary Arterial Hypertension	rs7179092	A	G	0.0369904	0.00906771	4.49997e-05	0.2677	0.2968	0.367	0.9492	15	63517504	16.6411
Acetate	Pulmonary Arterial Hypertension	rs7217439	C	T	-0.0207767	0.00489301	2.19999e-05	0.2396	0.1428	0.0933491	0.271	17	1009156	18.0302
Acetate	Pulmonary Arterial Hypertension	rs72736193	G	A	0.0701597	0.0169188	3.40001e-05	-0.0868	0.5538	0.8755	0.01365	9	110044831	17.1964
Acetate	Pulmonary Arterial Hypertension	rs72828251	G	T	-0.0232338	0.00433357	8.30004e-08	-0.0811	0.1368	0.5533	0.3123	17	35783416	28.7441
Acetate	Pulmonary Arterial Hypertension	rs73134079	C	T	-0.0285488	0.00585791	1.09999e-06	-0.0839	0.1771	0.6357	0.1586	7	80350899	23.7515
Acetate	Pulmonary Arterial Hypertension	rs738409	G	C	0.0208735	0.00504427	3.50002e-05	0.3062	0.1512	0.0429003	0.2285	22	44324727	17.1236
Acetate	Pulmonary Arterial Hypertension	rs73925554	C	T	0.0270036	0.00611522	1e-05	0.1651	0.234	0.4805	0.08145	2	43810739	19.4993
Acetate	Pulmonary Arterial Hypertension	rs74665153	C	T	0.0566501	0.0137528	3.79997e-05	-0.2924	0.4943	0.554201	0.01716	10	19577307	16.9675
Acetate	Pulmonary Arterial Hypertension	rs74678570	G	A	0.0980588	0.0229821	2e-05	-0.397	0.5625	0.4803	0.01187	5	65998498	18.2051
Acetate	Pulmonary Arterial Hypertension	rs74905287	T	C	0.0390611	0.00956962	4.49997e-05	-0.367	0.3376	0.277	0.03851	7	1273745	16.6609
Acetate	Pulmonary Arterial Hypertension	rs75393267	A	G	0.0477844	0.0109992	1.40001e-05	1.0433	1.0175	0.3052	0.005358	13	73107361	18.8734
Acetate	Pulmonary Arterial Hypertension	rs7641325	A	G	0.0203723	0.00420601	1.29999e-06	-0.0804	0.131	0.539499	0.3788	3	12268604	23.4606
Acetate	Pulmonary Arterial Hypertension	rs76479386	G	T	-0.0521292	0.0127884	4.60002e-05	0.1761	0.7228	0.8076	0.008781	9	103939780	16.6161
Acetate	Pulmonary Arterial Hypertension	rs7683538	G	T	-0.0206297	0.00482216	1.89998e-05	0.1313	0.1342	0.3276	0.6693	4	11506584	18.3022
Acetate	Pulmonary Arterial Hypertension	rs77103801	A	T	-0.058008	0.0129155	7.10003e-06	-0.3796	0.4416	0.39	0.0238	8	37438683	20.1722
Acetate	Pulmonary Arterial Hypertension	rs77464520	T	C	-0.0261458	0.00614853	2.1e-05	-0.0651	0.1865	0.7272	0.1376	8	18292996	18.0826
Acetate	Pulmonary Arterial Hypertension	rs7749320	T	C	0.0843804	0.0201573	2.80001e-05	-1.0763	1.6724	0.5199	0.001742	6	137753201	17.5234
Acetate	Pulmonary Arterial Hypertension	rs7764788	T	C	0.0189257	0.00424619	8.30004e-06	-0.089	0.1274	0.4846	0.4675	6	56240313	19.8658
Acetate	Pulmonary Arterial Hypertension	rs78536446	C	A	-0.050181	0.0122745	4.30002e-05	-0.1297	0.4286	0.7621	0.02385	18	58092770	16.7136
Acetate	Pulmonary Arterial Hypertension	rs78832270	A	G	0.0428614	0.00971318	1e-05	0.1165	0.2984	0.6964	0.05067	3	196372937	19.472
Acetate	Pulmonary Arterial Hypertension	rs7914903	G	C	-0.0293437	0.00716949	4.30002e-05	-0.192	0.2151	0.3721	0.09669	10	132134542	16.7515
Acetate	Pulmonary Arterial Hypertension	rs7933009	A	G	0.0179956	0.00423548	2.1e-05	-0.0967	0.13	0.4568	0.3935	11	128076117	18.0521
Acetate	Pulmonary Arterial Hypertension	rs7947915	G	T	-0.0180349	0.00427896	2.5e-05	0.0982	0.1285	0.4448	0.4398	11	76344318	17.7644
Acetate	Pulmonary Arterial Hypertension	rs80055785	T	C	-0.0500038	0.0112768	9.20005e-06	-0.2044	0.4595	0.6565	0.01995	4	80300915	19.6623
Acetate	Pulmonary Arterial Hypertension	rs8123210	C	G	0.0322423	0.00429116	5.70033e-14	-0.034	0.1295	0.793	0.6022	20	33486047	56.455
Acetate	Pulmonary Arterial Hypertension	rs828341	A	G	0.0318763	0.00762453	2.90001e-05	-0.2082	0.2223	0.349	0.08966	5	3597027	17.4787
Acetate	Pulmonary Arterial Hypertension	rs9834250	G	C	-0.0210881	0.00447256	2.39999e-06	-0.0571	0.1359	0.6742	0.6865	3	136561899	22.2312
Acetate	Pulmonary Arterial Hypertension	rs9966	A	G	0.0204861	0.00496296	3.69999e-05	-0.3728	0.1708	0.0290603	0.169	9	134136248	17.0387
Acetate	Pulmonary Arterial Hypertension	rs9969155	T	G	0.059969	0.0135042	8.99995e-06	-0.3503	0.5855	0.5497	0.01259	7	51178361	19.7204
Indolepropionate	Pulmonary Arterial Hypertension	rs10032994	A	G	0.0394	0.0096	3.86901e-05	-0.0306	0.2785	0.9125	0.05504	4	122893191	16.8442
Indolepropionate	Pulmonary Arterial Hypertension	rs10077709	A	C	-0.0311	0.0074	2.40802e-05	0.1062	0.1268	0.4022	0.4567	5	86211635	17.6627
Indolepropionate	Pulmonary Arterial Hypertension	rs10136777	A	G	-0.0179	0.0044	4.42904e-05	0.2623	0.127	0.0389099	0.4779	14	99942692	16.5501
Indolepropionate	Pulmonary Arterial Hypertension	rs10943249	T	C	-0.0249	0.0058	1.5e-05	-0.0106	0.1846	0.9542	0.1361	6	76199219	18.4307
Indolepropionate	Pulmonary Arterial Hypertension	rs11107268	G	A	-0.0396	0.0096	3.52403e-05	-0.0985	0.2731	0.718199	0.05567	12	94309212	17.0156
Indolepropionate	Pulmonary Arterial Hypertension	rs1121301	C	A	-0.0155	0.0038	3.97896e-05	-0.061	0.1319	0.643501	0.365	7	34506550	16.6378
Indolepropionate	Pulmonary Arterial Hypertension	rs11721811	T	C	0.0174	0.0038	3.422e-06	0.1241	0.1295	0.3378	0.5921	4	5560266	20.9668
Indolepropionate	Pulmonary Arterial Hypertension	rs12659017	A	G	0.0406	0.0096	2.19402e-05	-0.0064	0.1418	0.9638	0.2763	5	125988175	17.8859
Indolepropionate	Pulmonary Arterial Hypertension	rs13079457	A	G	0.0201	0.0048	2.43198e-05	-0.2279	0.1758	0.1949	0.1538	3	134573484	17.5352
Indolepropionate	Pulmonary Arterial Hypertension	rs13173207	A	G	0.0168	0.0037	7.35005e-06	-0.026	0.1293	0.8407	0.5941	5	7569871	20.6165
Indolepropionate	Pulmonary Arterial Hypertension	rs13294625	G	A	0.0156	0.0037	2.90797e-05	-0.1305	0.129	0.3115	0.4103	9	104136774	17.7765
Indolepropionate	Pulmonary Arterial Hypertension	rs13399191	G	C	-0.0369	0.0083	8.26209e-06	-0.4461	0.216	0.0389197	0.09341	2	196381121	19.765
Indolepropionate	Pulmonary Arterial Hypertension	rs1394678	T	C	-0.0354	0.0038	1.6959e-20	-0.0694	0.1392	0.6182	0.2953	16	20491058	86.7839
Indolepropionate	Pulmonary Arterial Hypertension	rs1525688	T	C	0.0196	0.0047	2.52499e-05	-0.2145	0.156	0.1693	0.211	7	13659413	17.3907
Indolepropionate	Pulmonary Arterial Hypertension	rs16911940	A	T	0.0258	0.0062	3.093e-05	0.196	0.1875	0.2959	0.1363	11	6347798	17.3163
Indolepropionate	Pulmonary Arterial Hypertension	rs17138024	A	G	-0.0926	0.0208	8.58203e-06	0.0381	0.2055	0.8528	0.1054	11	79021189	19.8196
Indolepropionate	Pulmonary Arterial Hypertension	rs17431717	A	G	0.0198	0.0047	2.81501e-05	-0.0757	0.1839	0.6805	0.1391	12	120912210	17.7474
Indolepropionate	Pulmonary Arterial Hypertension	rs17461804	C	T	0.0246	0.0056	1.14401e-05	0.1469	0.2033	0.4698	0.1085	3	172019926	19.2972
Indolepropionate	Pulmonary Arterial Hypertension	rs17736736	G	A	0.0418	0.0101	3.45804e-05	-0.566	0.3946	0.1515	0.02619	3	57414525	17.1281
Indolepropionate	Pulmonary Arterial Hypertension	rs2052910	C	A	-0.0167	0.0038	1.426e-05	0.1822	0.1449	0.2087	0.735	2	141713645	19.3137
Indolepropionate	Pulmonary Arterial Hypertension	rs2187290	G	A	-0.0443	0.0103	1.72001e-05	-0.0237	0.1704	0.8894	0.1691	21	25261054	18.4984
Indolepropionate	Pulmonary Arterial Hypertension	rs2324600	C	T	-0.0266	0.0057	3.46697e-06	-0.1104	0.195	0.5712	0.8818	13	40943836	21.7778
Indolepropionate	Pulmonary Arterial Hypertension	rs2469970	T	G	0.0163	0.0038	1.73002e-05	-0.0202	0.1564	0.8975	0.2112	8	104677271	18.3996
Indolepropionate	Pulmonary Arterial Hypertension	rs2878559	T	C	-0.0167	0.0038	8.9e-06	0.0652	0.1272	0.6084	0.5357	1	196391195	19.3137
Indolepropionate	Pulmonary Arterial Hypertension	rs2929535	C	T	-0.0351	0.0086	4.85501e-05	-0.1068	0.1496	0.4751	0.7554	8	68666611	16.6578
Indolepropionate	Pulmonary Arterial Hypertension	rs34181634	C	T	0.0585	0.0136	1.80601e-05	0.1336	0.2582	0.6047	0.06393	12	5802412	18.5026
Indolepropionate	Pulmonary Arterial Hypertension	rs377483	T	C	-0.018	0.0038	1.59698e-06	-0.097	0.1288	0.451	0.5754	21	37920943	22.4377
Indolepropionate	Pulmonary Arterial Hypertension	rs389089	C	A	-0.0377	0.0092	4.16303e-05	-0.3875	0.3091	0.21	0.9558	10	90501517	16.7922
Indolepropionate	Pulmonary Arterial Hypertension	rs394845	C	T	-0.0204	0.0047	1.14301e-05	-0.0972	0.1543	0.528901	0.2145	15	59027671	18.8393
Indolepropionate	Pulmonary Arterial Hypertension	rs4702345	T	C	-0.0235	0.0056	2.65601e-05	-0.146	0.202	0.4697	0.1093	5	6395712	17.61
Indolepropionate	Pulmonary Arterial Hypertension	rs4954419	C	G	-0.0179	0.0038	1.88999e-06	0.0124	0.1361	0.9275	0.6808	2	137202001	22.1891
Indolepropionate	Pulmonary Arterial Hypertension	rs5750033	G	T	0.0158	0.0038	3.185e-05	0.0246	0.1301	0.85	0.6082	22	35414017	17.2881
Indolepropionate	Pulmonary Arterial Hypertension	rs6011040	G	A	0.018	0.0038	2.72201e-06	0.2679	0.1439	0.0626095	0.7344	20	62337406	22.4377
Indolepropionate	Pulmonary Arterial Hypertension	rs641239	C	T	-0.1132	0.0275	3.80303e-05	-0.0257	0.971	0.9789	0.004704	18	4242169	16.9444
Indolepropionate	Pulmonary Arterial Hypertension	rs6431034	A	G	0.031	0.0075	3.64301e-05	-0.0187	0.1328	0.8881	0.3488	2	129591772	17.0844
Indolepropionate	Pulmonary Arterial Hypertension	rs6681109	G	A	-0.0512	0.0123	3.34303e-05	0.2389	0.4245	0.5736	0.02388	1	237685884	17.3273
Indolepropionate	Pulmonary Arterial Hypertension	rs6801392	A	T	0.0523	0.0127	4.04101e-05	-0.0192	0.2413	0.9367	0.07331	3	7411610	16.9588
Indolepropionate	Pulmonary Arterial Hypertension	rs6957421	G	A	0.0468	0.0102	4.56804e-06	0.0429	0.1555	0.7826	0.7881	7	123945899	21.0519
Indolepropionate	Pulmonary Arterial Hypertension	rs6957675	T	C	-0.0179	0.0039	3.50703e-06	-0.1475	0.147	0.3157	0.2491	7	110353450	21.0657
Indolepropionate	Pulmonary Arterial Hypertension	rs7637554	G	T	0.0308	0.0074	3.18698e-05	0.0635	0.2533	0.8021	0.07035	3	145515031	17.3236
Indolepropionate	Pulmonary Arterial Hypertension	rs7721385	T	C	-0.0164	0.0039	2.90001e-05	-0.0307	0.1272	0.8096	0.5156	5	176162581	17.6831
Indolepropionate	Pulmonary Arterial Hypertension	rs7990565	C	T	-0.0163	0.0037	1.23501e-05	-0.0882	0.1275	0.4891	0.4508	13	95113000	19.4076
Indolepropionate	Pulmonary Arterial Hypertension	rs8093526	T	C	0.0355	0.0073	1.01801e-06	0.1561	0.1279	0.2225	0.4834	18	4442517	23.6489
Indolepropionate	Pulmonary Arterial Hypertension	rs900429	T	C	0.0215	0.0048	7.22404e-06	0.1394	0.1939	0.4722	0.8771	3	126783989	20.0629
Indolepropionate	Pulmonary Arterial Hypertension	rs9636231	A	G	0.018	0.0038	2.12598e-06	-0.1777	0.1346	0.1866	0.3362	2	139671955	22.4377
Indolepropionate	Pulmonary Arterial Hypertension	rs9659122	C	T	-0.0156	0.0038	4.85199e-05	0.177	0.1342	0.1872	0.3366	1	114639504	16.8532
Indolepropionate	Pulmonary Arterial Hypertension	rs9807015	C	T	-0.0324	0.0073	9.55697e-06	0.1914	0.1297	0.1399	0.4025	17	49435657	19.699
3-Hydroxybutyrate	Pulmonary Arterial Hypertension	rs10045430	C	T	-0.0234082	0.00576128	4.79999e-05	-0.0606	0.1587	0.702399	0.1959	5	167146625	16.5081
3-Hydroxybutyrate	Pulmonary Arterial Hypertension	rs10280849	G	A	-0.0183569	0.00429585	1.89998e-05	-0.0472	0.1275	0.7113	0.5341	7	115056767	18.26
3-Hydroxybutyrate	Pulmonary Arterial Hypertension	rs10471689	C	T	0.0180609	0.00420504	1.7e-05	-0.0021	0.1304	0.987	0.6063	5	65905174	18.4475
3-Hydroxybutyrate	Pulmonary Arterial Hypertension	rs10514058	A	G	0.0565139	0.0128637	1.09999e-05	-0.4307	0.4485	0.337	0.01984	5	75422686	19.301
3-Hydroxybutyrate	Pulmonary Arterial Hypertension	rs10864726	T	C	-0.0301771	0.00422367	8.99912e-13	-0.1379	0.1276	0.2799	0.5462	1	230296153	51.0476
3-Hydroxybutyrate	Pulmonary Arterial Hypertension	rs10899133	T	C	0.0313305	0.0067304	3.2e-06	0.2512	0.1854	0.1754	0.1358	11	75531695	21.6697
3-Hydroxybutyrate	Pulmonary Arterial Hypertension	rs11057057	T	G	0.0191681	0.0047148	4.79999e-05	-0.0484	0.142	0.733199	0.2735	12	16886828	16.5284
3-Hydroxybutyrate	Pulmonary Arterial Hypertension	rs11145047	G	T	-0.0361619	0.00864969	2.90001e-05	-0.4409	0.233	0.0584104	0.08149	9	71689211	17.4784
3-Hydroxybutyrate	Pulmonary Arterial Hypertension	rs11180097	A	G	-0.0173359	0.00420607	3.79997e-05	-0.0693	0.1383	0.6163	0.6939	12	74927396	16.9879
3-Hydroxybutyrate	Pulmonary Arterial Hypertension	rs111888881	A	G	-0.0664988	0.0156377	2.1e-05	-0.7879	0.4909	0.1084	0.0166	4	115148689	18.0835
3-Hydroxybutyrate	Pulmonary Arterial Hypertension	rs111956903	T	C	0.0582317	0.0133799	1.29999e-05	-0.129	0.3218	0.6885	0.04253	11	110243145	18.9414
3-Hydroxybutyrate	Pulmonary Arterial Hypertension	rs112855441	G	C	0.0752648	0.0180853	3.2e-05	-0.3965	0.5617	0.4802	0.01251	4	156866395	17.3194
3-Hydroxybutyrate	Pulmonary Arterial Hypertension	rs113367738	T	C	0.0359199	0.0087689	4.20001e-05	0.3122	0.2278	0.1705	0.08382	1	19850303	16.7795
3-Hydroxybutyrate	Pulmonary Arterial Hypertension	rs113471365	T	G	0.0479445	0.0117741	4.70002e-05	1.8612	0.6274	0.00301398	0.01383	22	50558541	16.5814
3-Hydroxybutyrate	Pulmonary Arterial Hypertension	rs114121213	A	G	-0.0607355	0.0142457	2e-05	-0.29	0.7031	0.68	0.009017	3	122855724	18.1768
3-Hydroxybutyrate	Pulmonary Arterial Hypertension	rs115508518	A	G	0.0449377	0.0104017	1.6e-05	0.507	0.3194	0.1124	0.04346	4	189515773	18.6644
3-Hydroxybutyrate	Pulmonary Arterial Hypertension	rs115547613	G	A	0.0645542	0.0155696	3.40001e-05	0.5904	0.7352	0.422	0.008079	1	152226058	17.1907
3-Hydroxybutyrate	Pulmonary Arterial Hypertension	rs11611260	T	C	-0.0415199	0.00906952	4.70002e-06	-0.3722	0.265	0.1601	0.06274	12	1916838	20.9577
3-Hydroxybutyrate	Pulmonary Arterial Hypertension	rs116349030	T	C	-0.0654195	0.0152994	1.89998e-05	-1.0138	1.003	0.3121	0.004559	4	42490086	18.2838
3-Hydroxybutyrate	Pulmonary Arterial Hypertension	rs116512220	A	G	0.0537767	0.0118423	5.60003e-06	-0.0261	0.2826	0.9264	0.05336	5	78098724	20.6213
3-Hydroxybutyrate	Pulmonary Arterial Hypertension	rs11680719	A	G	-0.0184463	0.00440912	2.90001e-05	-0.0725	0.1309	0.579499	0.3791	2	48657843	17.5031
3-Hydroxybutyrate	Pulmonary Arterial Hypertension	rs117187204	T	C	0.0419502	0.0102293	4.09996e-05	0.1183	0.399	0.7668	0.02682	16	69206986	16.8181
3-Hydroxybutyrate	Pulmonary Arterial Hypertension	rs117453081	T	G	0.0488913	0.0119961	4.60002e-05	-0.8166	0.4816	0.0899601	0.01829	12	123234477	16.6105
3-Hydroxybutyrate	Pulmonary Arterial Hypertension	rs117643180	A	C	-0.0849923	0.0130808	8.19974e-11	-0.502	0.4304	0.2435	0.02372	17	7185779	42.2173
3-Hydroxybutyrate	Pulmonary Arterial Hypertension	rs117826528	C	T	-0.0776006	0.0181436	1.89998e-05	0.9829	0.8194	0.2303	0.006343	14	31518995	18.2929
3-Hydroxybutyrate	Pulmonary Arterial Hypertension	rs117966309	A	G	-0.0858755	0.0198758	1.6e-05	0.078	0.4301	0.8561	0.02078	17	8870906	18.6676
3-Hydroxybutyrate	Pulmonary Arterial Hypertension	rs12314700	T	A	-0.0350217	0.00532395	4.79954e-11	-0.1223	0.1392	0.3797	0.2917	12	122490043	43.272
3-Hydroxybutyrate	Pulmonary Arterial Hypertension	rs12416473	T	C	0.0217927	0.00529149	3.79997e-05	-0.0072	0.1691	0.966	0.17	10	114000416	16.9616
3-Hydroxybutyrate	Pulmonary Arterial Hypertension	rs12458742	C	A	0.0993195	0.024332	4.49997e-05	-0.2592	0.868	0.7652	0.005408	18	13314394	16.6615
3-Hydroxybutyrate	Pulmonary Arterial Hypertension	rs12464261	T	C	0.0179872	0.00419554	1.79999e-05	0.113	0.1284	0.3791	0.5362	2	69374450	18.3802
3-Hydroxybutyrate	Pulmonary Arterial Hypertension	rs12768303	T	C	0.051689	0.0119374	1.5e-05	0.0006	0.4542	0.999	0.01979	10	84026560	18.7489
3-Hydroxybutyrate	Pulmonary Arterial Hypertension	rs13173264	T	G	0.0193383	0.00443155	1.29999e-05	0.1785	0.1388	0.1986	0.2983	5	109364044	19.0426
3-Hydroxybutyrate	Pulmonary Arterial Hypertension	rs13195319	A	G	0.0192631	0.0042469	5.69994e-06	0.1818	0.1458	0.2123	0.5045	6	32686266	20.5735
3-Hydroxybutyrate	Pulmonary Arterial Hypertension	rs142576787	T	C	0.0539977	0.0130404	3.50002e-05	-0.1011	0.3906	0.7957	0.02806	6	152833205	17.1462
3-Hydroxybutyrate	Pulmonary Arterial Hypertension	rs146763782	C	G	-0.0818571	0.0190688	1.79999e-05	0.2603	0.3454	0.4511	0.03418	1	69049130	18.4275
3-Hydroxybutyrate	Pulmonary Arterial Hypertension	rs147626896	T	C	0.0997409	0.0240641	3.40001e-05	-0.3197	0.7714	0.6786	0.007414	4	166614771	17.1794
3-Hydroxybutyrate	Pulmonary Arterial Hypertension	rs150518042	A	G	0.0656466	0.0149593	1.09999e-05	-0.0165	0.5791	0.9772	0.0124	5	17309460	19.2576
3-Hydroxybutyrate	Pulmonary Arterial Hypertension	rs1513629	A	C	0.0206242	0.00505347	4.49997e-05	-0.0524	0.1805	0.771401	0.829	2	101339280	16.6562
3-Hydroxybutyrate	Pulmonary Arterial Hypertension	rs167914	G	C	0.0197981	0.00445739	8.9e-06	0.1274	0.132	0.3344	0.6185	11	133853694	19.7281
3-Hydroxybutyrate	Pulmonary Arterial Hypertension	rs17241894	C	A	-0.0259576	0.00609185	2e-05	0.0998	0.1637	0.542099	0.1846	10	62383481	18.1564
3-Hydroxybutyrate	Pulmonary Arterial Hypertension	rs17526721	G	A	-0.0309402	0.00758491	4.49997e-05	-0.5078	0.2803	0.0700503	0.05332	3	25603319	16.6397
3-Hydroxybutyrate	Pulmonary Arterial Hypertension	rs181339137	T	C	-0.0922219	0.02221	3.29997e-05	-0.3256	0.3233	0.3138	0.03945	2	231399767	17.2413
3-Hydroxybutyrate	Pulmonary Arterial Hypertension	rs182579883	T	C	0.0930406	0.021997	2.30001e-05	0.372	0.7711	0.6295	0.00687	21	38375806	17.8903
3-Hydroxybutyrate	Pulmonary Arterial Hypertension	rs1833125	G	A	-0.0210932	0.00424023	6.49995e-07	0.0851	0.1298	0.5121	0.3928	7	35279642	24.7461
3-Hydroxybutyrate	Pulmonary Arterial Hypertension	rs185246486	A	G	0.0651657	0.0155537	2.80001e-05	-1.0553	0.6733	0.117	0.009621	12	42876817	17.5538
3-Hydroxybutyrate	Pulmonary Arterial Hypertension	rs1997591	T	C	-0.0197954	0.00413498	1.7e-06	-0.057	0.1312	0.6642	0.3622	8	31023660	22.9183
3-Hydroxybutyrate	Pulmonary Arterial Hypertension	rs200054941	A	G	0.0321005	0.00623815	2.69998e-07	-0.118	0.194	0.543	0.1235	4	3461750	26.4796
3-Hydroxybutyrate	Pulmonary Arterial Hypertension	rs213216	C	A	-0.020518	0.00430649	1.89998e-06	-0.0537	0.1327	0.6857	0.3961	6	33225322	22.6999
3-Hydroxybutyrate	Pulmonary Arterial Hypertension	rs2293157	A	C	-0.0222227	0.00462051	1.5e-06	-0.3429	0.1479	0.0204099	0.2445	17	40452675	23.132
3-Hydroxybutyrate	Pulmonary Arterial Hypertension	rs2419604	G	A	0.0409399	0.00461202	6.90081e-19	-0.0233	0.1355	0.8636	0.6804	10	113944271	78.7973
3-Hydroxybutyrate	Pulmonary Arterial Hypertension	rs2493867	G	A	-0.0186366	0.00424104	1.09999e-05	0.0625	0.1311	0.6334	0.6224	1	178546651	19.3103
3-Hydroxybutyrate	Pulmonary Arterial Hypertension	rs2575876	A	G	-0.0316957	0.00475019	2.49977e-11	-0.1331	0.1641	0.4175	0.1907	9	107665739	44.5224
3-Hydroxybutyrate	Pulmonary Arterial Hypertension	rs2582783	C	T	-0.0194498	0.00462756	2.59998e-05	-0.1226	0.1486	0.4094	0.7597	1	120324995	17.6655
3-Hydroxybutyrate	Pulmonary Arterial Hypertension	rs2642439	G	A	-0.0241102	0.00445316	6.19998e-08	-0.0426	0.14	0.7612	0.7112	1	220970499	29.3133
3-Hydroxybutyrate	Pulmonary Arterial Hypertension	rs2670026	T	G	-0.0196266	0.00466039	2.5e-05	0.0775	0.1558	0.619001	0.787	8	57424338	17.7356
3-Hydroxybutyrate	Pulmonary Arterial Hypertension	rs28929474	T	C	-0.158295	0.0147558	7.50067e-27	-0.1882	0.4556	0.679599	0.01992	14	94844947	115.082
3-Hydroxybutyrate	Pulmonary Arterial Hypertension	rs2972146	T	G	-0.01902	0.00430344	9.90011e-06	0.0153	0.1313	0.9075	0.6369	2	227100698	19.5339
3-Hydroxybutyrate	Pulmonary Arterial Hypertension	rs2977329	G	T	0.0172258	0.00413071	2.99999e-05	0.0868	0.1267	0.4932	0.5141	8	76696976	17.3904
3-Hydroxybutyrate	Pulmonary Arterial Hypertension	rs2980658	G	C	-0.0216392	0.00423115	3.09999e-07	-0.1022	0.1291	0.4288	0.5935	8	6606216	26.1557
3-Hydroxybutyrate	Pulmonary Arterial Hypertension	rs34547689	A	G	-0.0351399	0.00828366	2.19999e-05	-0.0243	0.2004	0.9035	0.1108	3	61576238	17.9952
3-Hydroxybutyrate	Pulmonary Arterial Hypertension	rs35584433	C	A	-0.0589905	0.0143738	4.09996e-05	0.5876	0.2992	0.0495302	0.04666	5	42627323	16.8431
3-Hydroxybutyrate	Pulmonary Arterial Hypertension	rs35853021	T	G	-0.0292474	0.00430506	1.10002e-11	0.1069	0.1294	0.4087	0.3992	15	58680643	46.1547
3-Hydroxybutyrate	Pulmonary Arterial Hypertension	rs368016204	C	A	-0.0415428	0.00963444	1.6e-05	0.1039	0.2717	0.7022	0.0686	14	106816057	18.5925
3-Hydroxybutyrate	Pulmonary Arterial Hypertension	rs3826721	A	G	0.018705	0.00439216	2.1e-05	-0.084	0.1432	0.5575	0.2677	19	16234537	18.1367
3-Hydroxybutyrate	Pulmonary Arterial Hypertension	rs4149307	T	C	0.0347025	0.00566933	9.29994e-10	-0.0461	0.2	0.8176	0.1115	9	107589744	37.4678
3-Hydroxybutyrate	Pulmonary Arterial Hypertension	rs4258685	A	G	-0.0195866	0.0041792	2.80001e-06	-0.0697	0.1276	0.5852	0.4678	17	29734707	21.965
3-Hydroxybutyrate	Pulmonary Arterial Hypertension	rs4289300	C	T	-0.0285361	0.006897	3.50002e-05	-0.3352	0.266	0.2075	0.9352	3	194550489	17.1186
3-Hydroxybutyrate	Pulmonary Arterial Hypertension	rs429358	C	T	0.054874	0.00571035	7.29962e-22	0.0909	0.1651	0.582	0.185	19	45411941	92.3438
3-Hydroxybutyrate	Pulmonary Arterial Hypertension	rs45578837	T	C	-0.0617478	0.0150175	3.89996e-05	1.1817	1.144	0.3016	0.003756	20	40243126	16.9063
3-Hydroxybutyrate	Pulmonary Arterial Hypertension	rs467401	C	T	0.0188642	0.00434221	1.40001e-05	-0.0135	0.1339	0.9195	0.3415	5	123741828	18.8736
3-Hydroxybutyrate	Pulmonary Arterial Hypertension	rs473224	G	T	0.0340063	0.00591221	8.79995e-09	0.0416	0.18	0.8171	0.8566	15	58737341	33.0841
3-Hydroxybutyrate	Pulmonary Arterial Hypertension	rs4742045	G	T	-0.0184901	0.00419704	1.09999e-05	0.0232	0.13	0.8584	0.3961	9	4746363	19.4085
3-Hydroxybutyrate	Pulmonary Arterial Hypertension	rs552538928	T	C	0.119872	0.027645	1.5e-05	-0.4009	0.3986	0.3145	0.02507	7	57323096	18.8019
3-Hydroxybutyrate	Pulmonary Arterial Hypertension	rs558971	G	A	0.0179907	0.00413603	1.40001e-05	-0.0083	0.1282	0.9485	0.5603	1	234853406	18.9203
3-Hydroxybutyrate	Pulmonary Arterial Hypertension	rs56020710	T	A	0.0499486	0.0109535	5.1e-06	-0.1519	0.6587	0.8176	0.01006	20	13188406	20.7941
3-Hydroxybutyrate	Pulmonary Arterial Hypertension	rs57340203	G	A	-0.0223401	0.00538118	3.29997e-05	0.0823	0.1485	0.579399	0.2354	6	7220379	17.2352
3-Hydroxybutyrate	Pulmonary Arterial Hypertension	rs57601949	T	C	-0.0276109	0.00664749	3.29997e-05	0.0211	0.1894	0.9114	0.1306	19	46169826	17.2522
3-Hydroxybutyrate	Pulmonary Arterial Hypertension	rs585188	A	G	-0.0459785	0.00473538	2.70023e-22	-0.1193	0.1412	0.3981	0.2777	5	41702897	94.2757
3-Hydroxybutyrate	Pulmonary Arterial Hypertension	rs58542926	T	C	0.0325075	0.00786536	3.59998e-05	0.2587	0.2653	0.3294	0.06411	19	19379549	17.0817
3-Hydroxybutyrate	Pulmonary Arterial Hypertension	rs60309685	C	G	0.0511294	0.0118473	1.6e-05	-0.1115	0.3234	0.7302	0.04091	3	3816822	18.6253
3-Hydroxybutyrate	Pulmonary Arterial Hypertension	rs60696595	A	G	0.0299628	0.00682979	1.09999e-05	0.1276	0.2195	0.5608	0.09491	19	57260289	19.2464
3-Hydroxybutyrate	Pulmonary Arterial Hypertension	rs61628823	C	T	0.0263517	0.0058169	5.89997e-06	0.2935	0.1406	0.0369097	0.3146	10	13205597	20.5227
3-Hydroxybutyrate	Pulmonary Arterial Hypertension	rs62282106	T	G	-0.0197645	0.00468144	2.39999e-05	-0.0078	0.1351	0.954	0.3328	3	196997148	17.8243
3-Hydroxybutyrate	Pulmonary Arterial Hypertension	rs6446184	T	C	0.018232	0.0043732	3.09999e-05	-0.1982	0.1317	0.1322	0.6377	3	61045494	17.3808
3-Hydroxybutyrate	Pulmonary Arterial Hypertension	rs6498540	G	A	0.0213844	0.00449104	1.89998e-06	0.1472	0.1341	0.2725	0.3351	16	15130594	22.6725
3-Hydroxybutyrate	Pulmonary Arterial Hypertension	rs6562969	C	T	-0.0240827	0.00569139	2.30001e-05	0.1382	0.1721	0.4221	0.8354	13	77382681	17.905
3-Hydroxybutyrate	Pulmonary Arterial Hypertension	rs67093270	A	G	-0.0544178	0.012914	2.5e-05	-1.0289	0.9452	0.2763	0.005083	17	7187415	17.7566
3-Hydroxybutyrate	Pulmonary Arterial Hypertension	rs7013777	C	T	-0.0199828	0.00414806	1.5e-06	-0.0686	0.1294	0.595799	0.4017	8	19878356	23.2072
3-Hydroxybutyrate	Pulmonary Arterial Hypertension	rs71356430	T	C	-0.0515114	0.0122298	2.5e-05	-0.1051	0.3255	0.746799	0.03999	18	41351195	17.7406
3-Hydroxybutyrate	Pulmonary Arterial Hypertension	rs7236434	T	C	0.0246003	0.00575212	1.89998e-05	0.0124	0.1794	0.9447	0.1438	18	47469058	18.2905
3-Hydroxybutyrate	Pulmonary Arterial Hypertension	rs72702354	G	A	-0.068998	0.0103685	2.80027e-11	0.3492	1.1797	0.767201	0.003418	14	94643207	44.2834
3-Hydroxybutyrate	Pulmonary Arterial Hypertension	rs72737728	A	G	-0.077398	0.0165926	3.09999e-06	-0.4862	0.5252	0.3546	0.01378	1	184583162	21.7586
3-Hydroxybutyrate	Pulmonary Arterial Hypertension	rs72770572	G	A	-0.0202197	0.00491594	3.89996e-05	-0.1874	0.1354	0.1664	0.3318	16	22943111	16.9175
3-Hydroxybutyrate	Pulmonary Arterial Hypertension	rs72817951	A	G	-0.0315649	0.00775273	4.70002e-05	0.0508	0.2588	0.8443	0.0662	10	73483773	16.5768
3-Hydroxybutyrate	Pulmonary Arterial Hypertension	rs72857944	T	C	0.0377878	0.00920354	4e-05	0.4438	0.2258	0.0493003	0.08691	3	31719730	16.8575
3-Hydroxybutyrate	Pulmonary Arterial Hypertension	rs73336794	T	C	0.0270687	0.00651014	3.2e-05	0.0563	0.1766	0.749799	0.1567	5	179603862	17.2884
3-Hydroxybutyrate	Pulmonary Arterial Hypertension	rs74005239	A	G	-0.0406866	0.00958695	2.19999e-05	-0.0685	0.2385	0.7739	0.07664	15	28070639	18.0112
3-Hydroxybutyrate	Pulmonary Arterial Hypertension	rs74128535	C	T	0.0237361	0.00483956	9.40005e-07	-0.2848	0.1434	0.0469905	0.267	1	174991442	24.0551
3-Hydroxybutyrate	Pulmonary Arterial Hypertension	rs74150870	A	G	-0.0354147	0.00859835	3.79997e-05	0.0082	0.2752	0.9762	0.05638	10	96406166	16.9643
3-Hydroxybutyrate	Pulmonary Arterial Hypertension	rs74572562	A	T	0.0662994	0.0160831	3.79997e-05	0.2076	0.4895	0.6716	0.01758	9	80529013	16.9934
3-Hydroxybutyrate	Pulmonary Arterial Hypertension	rs74798922	G	A	-0.0790953	0.0186503	2.19999e-05	-0.2996	0.6023	0.618899	0.01217	4	170038894	17.9858
3-Hydroxybutyrate	Pulmonary Arterial Hypertension	rs75092581	A	G	-0.0366768	0.00869221	2.39999e-05	0.5592	0.2987	0.0612097	0.04756	2	170070597	17.8042
3-Hydroxybutyrate	Pulmonary Arterial Hypertension	rs75254507	C	A	0.0469021	0.0104155	6.69993e-06	0.2445	0.3272	0.455	0.03938	15	63444929	20.278
3-Hydroxybutyrate	Pulmonary Arterial Hypertension	rs76277413	G	A	0.0267949	0.00585921	4.79999e-06	-0.1051	0.1967	0.5933	0.1207	1	161565381	20.9135
3-Hydroxybutyrate	Pulmonary Arterial Hypertension	rs76298623	A	G	0.0457732	0.0111608	4.09996e-05	-0.1315	0.3071	0.668299	0.04533	8	129093427	16.8202
3-Hydroxybutyrate	Pulmonary Arterial Hypertension	rs76529191	A	G	0.0714407	0.015762	5.80003e-06	-0.4614	0.7884	0.5583	0.007294	17	55513026	20.5432
3-Hydroxybutyrate	Pulmonary Arterial Hypertension	rs7737370	C	T	0.0169741	0.00417285	4.70002e-05	0.122	0.1277	0.3392	0.4518	5	152383339	16.5466
3-Hydroxybutyrate	Pulmonary Arterial Hypertension	rs77711119	G	T	0.0497406	0.00996805	5.99998e-07	0.1439	0.3339	0.6664	0.03942	16	5176953	24.9001
3-Hydroxybutyrate	Pulmonary Arterial Hypertension	rs77837497	A	G	0.0264008	0.00629709	2.80001e-05	0.0626	0.1798	0.727601	0.1475	2	88978682	17.5774
3-Hydroxybutyrate	Pulmonary Arterial Hypertension	rs7832515	G	A	-0.0261314	0.00531992	8.99995e-07	0.1557	0.1536	0.3106	0.2249	8	144306379	24.1277
3-Hydroxybutyrate	Pulmonary Arterial Hypertension	rs78335894	T	C	0.0364513	0.0089236	4.39997e-05	0.0803	0.4242	0.8499	0.02562	4	140683888	16.6858
3-Hydroxybutyrate	Pulmonary Arterial Hypertension	rs79636191	T	C	-0.0768353	0.0185608	3.50002e-05	-0.0966	1.0066	0.9235	0.004484	8	128549089	17.1367
3-Hydroxybutyrate	Pulmonary Arterial Hypertension	rs7993752	A	C	0.0183376	0.00422393	1.40001e-05	0.2049	0.1293	0.1131	0.5948	13	42573980	18.8474
3-Hydroxybutyrate	Pulmonary Arterial Hypertension	rs80339483	T	C	-0.0335098	0.00817658	4.20001e-05	-0.0899	0.561	0.8727	0.01506	15	43401074	16.7958
3-Hydroxybutyrate	Pulmonary Arterial Hypertension	rs864899	G	A	-0.0180794	0.00421746	1.79999e-05	0.0998	0.1302	0.4433	0.6173	12	51221127	18.3766
3-Hydroxybutyrate	Pulmonary Arterial Hypertension	rs9365731	C	T	0.0181909	0.00415226	1.2e-05	-0.0929	0.127	0.4647	0.4689	6	165002494	19.1928
3-Hydroxybutyrate	Pulmonary Arterial Hypertension	rs9384954	A	G	-0.0225129	0.00486535	3.69999e-06	-0.1637	0.1378	0.2349	0.3032	6	115966626	21.4109
3-Hydroxybutyrate	Pulmonary Arterial Hypertension	rs9423643	T	C	-0.0197476	0.00458662	1.7e-05	-0.2424	0.1405	0.084559	0.2892	10	5569435	18.5372
3-Hydroxybutyrate	Pulmonary Arterial Hypertension	rs9546069	A	G	-0.0186742	0.00413434	6.29999e-06	0.0835	0.1267	0.51	0.5153	13	36574637	20.4019
3-Hydroxybutyrate	Pulmonary Arterial Hypertension	rs9570445	A	G	0.0175791	0.0041442	2.19999e-05	-0.0268	0.1277	0.8341	0.5416	13	61649483	17.9933
3-Hydroxybutyrate	Pulmonary Arterial Hypertension	rs964184	C	G	-0.0486628	0.00608193	1.20005e-15	0.0032	0.1805	0.986	0.8556	11	116648917	64.0194
3-Hydroxybutyrate	Pulmonary Arterial Hypertension	rs9831856	T	A	0.0791298	0.0189094	2.90001e-05	0.3329	0.6774	0.6231	0.009572	3	14784483	17.5116
3-Hydroxybutyrate	Pulmonary Arterial Hypertension	rs9930957	T	C	0.0632021	0.00562402	2.70023e-29	-0.2026	0.1712	0.2367	0.1656	16	72149923	126.29
3-Hydroxybutyrate	Pulmonary Arterial Hypertension	rs9939224	G	T	0.026626	0.00506806	1.5e-07	-0.039	0.1542	0.8004	0.7813	16	57002732	27.6012
3-Hydroxybutyrate	Pulmonary Arterial Hypertension	rs9987289	G	A	0.0654579	0.0071752	7.29962e-20	0.0071	0.1849	0.9692	0.8573	8	9183358	83.2254
Alcohol use	Pulmonary Arterial Hypertension	rs10061126	A	G	0.000778883	0.000187012	3.09999e-05	-0.1325	0.1268	0.2964	0.4657	5	136474243	17.3462
Alcohol use	Pulmonary Arterial Hypertension	rs10086956	G	C	-0.000786105	0.000191363	4e-05	-0.214	0.1388	0.1232	0.2974	8	87064662	16.8751
Alcohol use	Pulmonary Arterial Hypertension	rs10198823	T	A	0.000979058	0.000235779	3.29997e-05	-0.0758	0.1361	0.5776	0.3207	2	75465559	17.2428
Alcohol use	Pulmonary Arterial Hypertension	rs10884194	C	T	0.00086293	0.000188193	4.49997e-06	-0.1496	0.1286	0.2446	0.5661	10	107359390	21.0254
Alcohol use	Pulmonary Arterial Hypertension	rs11026047	A	G	-0.000944238	0.000230389	4.20001e-05	0.1703	0.1436	0.2355	0.2858	11	21383139	16.7973
Alcohol use	Pulmonary Arterial Hypertension	rs11660926	T	C	-0.00112403	0.000261474	1.7e-05	0.2885	0.1611	0.0733905	0.1899	18	40636533	18.4799
Alcohol use	Pulmonary Arterial Hypertension	rs11737875	C	T	-0.000779786	0.000189566	3.89996e-05	-0.0214	0.1343	0.8733	0.3538	4	181962984	16.9212
Alcohol use	Pulmonary Arterial Hypertension	rs117469525	C	G	0.00132809	0.00030426	1.29999e-05	0.1806	0.1818	0.3206	0.1439	9	27730983	19.0531
Alcohol use	Pulmonary Arterial Hypertension	rs12128707	G	A	-0.000853735	0.000210195	4.90004e-05	-0.0518	0.1441	0.719	0.262	1	72588119	16.4969
Alcohol use	Pulmonary Arterial Hypertension	rs12175150	C	G	0.00106032	0.000258023	4e-05	0.3106	0.2074	0.1343	0.1058	6	162661445	16.8872
Alcohol use	Pulmonary Arterial Hypertension	rs12362061	C	T	0.000794322	0.000191075	3.2e-05	0.2103	0.1348	0.1188	0.6641	11	60446715	17.2817
Alcohol use	Pulmonary Arterial Hypertension	rs12991461	G	A	0.000985772	0.0002316	2.1e-05	-0.0997	0.1373	0.4677	0.3155	2	10069244	18.1166
Alcohol use	Pulmonary Arterial Hypertension	rs13248919	A	G	0.000948138	0.000212923	8.50002e-06	-0.2099	0.1587	0.186	0.2086	8	56120404	19.8289
Alcohol use	Pulmonary Arterial Hypertension	rs1361527	G	A	0.00123949	0.000304765	4.79999e-05	0.0658	0.2445	0.7878	0.07355	9	110193963	16.5408
Alcohol use	Pulmonary Arterial Hypertension	rs1433991	T	G	-0.000789011	0.000190399	3.40001e-05	-0.0825	0.1336	0.537	0.6562	3	30236309	17.1726
Alcohol use	Pulmonary Arterial Hypertension	rs17766408	C	T	0.00106527	0.000252794	2.5e-05	-0.239	0.1617	0.1394	0.2	12	66185090	17.7577
Alcohol use	Pulmonary Arterial Hypertension	rs2096002	C	T	-0.000806326	0.000195274	3.59998e-05	0.1847	0.1432	0.1972	0.7281	14	20461626	17.0503
Alcohol use	Pulmonary Arterial Hypertension	rs2142102	G	C	-0.00109558	0.000254067	1.6e-05	-0.3062	0.1461	0.0360604	0.7399	21	36821126	18.5948
Alcohol use	Pulmonary Arterial Hypertension	rs2716603	T	C	-0.00108484	0.0002491	1.29999e-05	-0.0097	0.1703	0.9546	0.834	16	74102374	18.9664
Alcohol use	Pulmonary Arterial Hypertension	rs2784890	G	A	0.000776823	0.00018991	4.30002e-05	-0.0074	0.1291	0.9543	0.4283	6	129866241	16.732
Alcohol use	Pulmonary Arterial Hypertension	rs2889854	T	G	-0.000952022	0.000216759	1.09999e-05	0.1294	0.1491	0.3853	0.7511	3	48268509	19.2903
Alcohol use	Pulmonary Arterial Hypertension	rs34357954	T	C	-0.00128808	0.000299643	1.7e-05	-0.4088	0.1858	0.0277997	0.1443	10	130693175	18.479
Alcohol use	Pulmonary Arterial Hypertension	rs35606228	A	G	-0.00107168	0.000236063	5.60003e-06	0.4269	0.2102	0.0422396	0.1066	17	69980793	20.6098
Alcohol use	Pulmonary Arterial Hypertension	rs35927465	T	G	-0.00119453	0.000293951	4.79999e-05	0.0709	0.1836	0.699301	0.1429	4	69255952	16.5137
Alcohol use	Pulmonary Arterial Hypertension	rs41404944	A	T	-0.00116956	0.000226757	2.5e-07	-0.1208	0.1781	0.4976	0.148	9	2226445	26.6026
Alcohol use	Pulmonary Arterial Hypertension	rs4789111	C	T	0.00105312	0.000258043	4.49997e-05	-0.237	0.2017	0.2401	0.8816	17	72940481	16.656
Alcohol use	Pulmonary Arterial Hypertension	rs501748	G	A	-0.000807293	0.000188936	1.89998e-05	0.067	0.129	0.6038	0.6013	1	24720003	18.2571
Alcohol use	Pulmonary Arterial Hypertension	rs56178040	A	G	0.00128361	0.000309409	3.29997e-05	-0.2286	0.1987	0.2499	0.1137	12	29759984	17.2108
Alcohol use	Pulmonary Arterial Hypertension	rs5762032	C	T	0.00131728	0.000310058	2.19999e-05	0.286	0.2227	0.1991	0.09081	22	27622115	18.0497
Alcohol use	Pulmonary Arterial Hypertension	rs57766438	T	G	0.000871611	0.000203183	1.79999e-05	0.0144	0.1546	0.9256	0.2126	10	12656668	18.4022
Alcohol use	Pulmonary Arterial Hypertension	rs59208076	G	A	0.000989891	0.000201153	8.60003e-07	0.0031	0.1361	0.9816	0.3204	18	45745345	24.2171
Alcohol use	Pulmonary Arterial Hypertension	rs61546405	C	G	0.000972091	0.000199627	1.09999e-06	-0.0281	0.1311	0.83	0.3995	20	656810	23.7124
Alcohol use	Pulmonary Arterial Hypertension	rs61824269	T	C	0.00131311	0.000311583	2.5e-05	0.3358	0.2228	0.1317	0.09389	1	233755473	17.7605
Alcohol use	Pulmonary Arterial Hypertension	rs62017675	G	C	-0.00115536	0.000269332	1.79999e-05	0.1937	0.1818	0.2869	0.1442	16	6873768	18.4017
Alcohol use	Pulmonary Arterial Hypertension	rs6555718	G	A	0.000789219	0.000192241	4e-05	-0.3983	0.1339	0.00294002	0.6543	5	166342420	16.854
Alcohol use	Pulmonary Arterial Hypertension	rs6604098	G	C	-0.0010675	0.00022321	1.7e-06	-0.0143	0.1391	0.9179	0.7088	1	98405032	22.8722
Alcohol use	Pulmonary Arterial Hypertension	rs6720711	T	A	-0.000884652	0.000201991	1.2e-05	-0.0035	0.1404	0.98	0.2983	2	237948551	19.1814
Alcohol use	Pulmonary Arterial Hypertension	rs7008220	C	A	0.000838162	0.000203602	3.79997e-05	0.0028	0.1389	0.9837	0.3005	8	105927542	16.947
Alcohol use	Pulmonary Arterial Hypertension	rs72625791	A	G	0.00120039	0.000289178	3.29997e-05	-0.2097	0.235	0.3724	0.08065	15	74682873	17.2311
Alcohol use	Pulmonary Arterial Hypertension	rs72649992	A	G	-0.000839204	0.000206776	4.90004e-05	0.044	0.1294	0.7339	0.3975	1	212692974	16.4716
Alcohol use	Pulmonary Arterial Hypertension	rs72800029	C	T	0.00110848	0.000269489	3.89996e-05	0.0878	0.2609	0.7365	0.06529	16	77257613	16.919
Alcohol use	Pulmonary Arterial Hypertension	rs73716742	T	C	0.0012609	0.000305698	3.69999e-05	0.1639	0.2073	0.4292	0.1093	6	1054796	17.0128
Alcohol use	Pulmonary Arterial Hypertension	rs747689	T	C	-0.00106653	0.000203317	1.6e-07	0.0819	0.1319	0.5349	0.3777	8	1886823	27.5169
Alcohol use	Pulmonary Arterial Hypertension	rs748704	C	T	0.000777484	0.000188112	3.59998e-05	-0.0232	0.128	0.8564	0.4269	10	68481094	17.0824
Alcohol use	Pulmonary Arterial Hypertension	rs7648349	G	T	-0.000815626	0.000190529	1.89998e-05	-0.0543	0.13	0.6762	0.4183	3	76187919	18.3257
Alcohol use	Pulmonary Arterial Hypertension	rs8001907	T	C	0.0011562	0.000283456	4.49997e-05	-0.1321	0.1572	0.4006	0.218	13	58248789	16.6378
Alcohol use	Pulmonary Arterial Hypertension	rs8135966	G	A	0.000837081	0.000203931	4e-05	0.1088	0.1364	0.4249	0.3171	22	45007914	16.8488
Alcohol use	Pulmonary Arterial Hypertension	rs855586	A	C	0.000948434	0.000232577	4.49997e-05	0.1059	0.1626	0.5147	0.1896	3	62525450	16.6296
Alcohol use	Pulmonary Arterial Hypertension	rs903736	T	G	0.000947725	0.000212127	7.90005e-06	-0.0832	0.1436	0.5623	0.7364	18	34101676	19.9606
Alcohol use	Pulmonary Arterial Hypertension	rs9501874	A	G	-0.00078798	0.000188284	2.90001e-05	0.0822	0.1275	0.5192	0.4542	6	2678022	17.5147
Alcohol use	Pulmonary Arterial Hypertension	rs9794011	G	A	0.00125533	0.000274758	4.90004e-06	-0.0429	0.1766	0.8082	0.151	1	4006306	20.8745
Alcohol use	Pulmonary Arterial Hypertension	rs9819679	T	G	0.00101236	0.000215703	2.69998e-06	0.1322	0.14	0.3448	0.2876	3	67363643	22.0271
Alcohol use	Pulmonary Arterial Hypertension	rs9851295	G	A	-0.000786712	0.000191973	4.20001e-05	-0.1233	0.131	0.3464	0.6117	3	192759431	16.7939
Fresh fruit intake	Pulmonary Arterial Hypertension	rs10013628	T	G	0.005406	0.00123865	1.29999e-05	0.0345	0.1325	0.7944	0.6435	4	16886183	19.0482
Fresh fruit intake	Pulmonary Arterial Hypertension	rs10059461	T	G	0.00685415	0.00133446	2.80001e-07	0.2542	0.1356	0.0608793	0.3195	5	108479058	26.3813
Fresh fruit intake	Pulmonary Arterial Hypertension	rs10064431	C	T	-0.00757392	0.00122365	5.99998e-10	-0.2182	0.1276	0.0871606	0.5103	5	92950673	38.3113
Fresh fruit intake	Pulmonary Arterial Hypertension	rs10146157	T	C	-0.012132	0.00280716	1.5e-05	-0.0365	0.2621	0.8892	0.06196	14	28733659	18.678
Fresh fruit intake	Pulmonary Arterial Hypertension	rs10192394	T	C	-0.00766096	0.0012287	4.49997e-10	0.0325	0.14	0.8167	0.6979	2	146298007	38.8754
Fresh fruit intake	Pulmonary Arterial Hypertension	rs10207557	A	C	0.00611254	0.00137449	8.70001e-06	0.0896	0.1409	0.525	0.2823	2	139391644	19.777
Fresh fruit intake	Pulmonary Arterial Hypertension	rs10230928	T	C	0.00570929	0.00131237	1.40001e-05	-0.1604	0.1288	0.2131	0.4114	7	2290433	18.9257
Fresh fruit intake	Pulmonary Arterial Hypertension	rs10249294	A	G	0.0195637	0.00126299	4.10015e-54	-0.1006	0.1345	0.4543	0.3384	7	143723137	239.94
Fresh fruit intake	Pulmonary Arterial Hypertension	rs10271924	T	C	-0.00704676	0.00125592	2e-08	0.1242	0.1298	0.3385	0.4217	7	153495206	31.4815
Fresh fruit intake	Pulmonary Arterial Hypertension	rs1035390	C	T	-0.00571967	0.0012379	3.79997e-06	-0.1364	0.1268	0.2822	0.4654	19	47763127	21.3487
Fresh fruit intake	Pulmonary Arterial Hypertension	rs10412051	T	C	0.00561988	0.00122369	4.39997e-06	-0.1341	0.128	0.295	0.5773	19	30914944	21.0917
Fresh fruit intake	Pulmonary Arterial Hypertension	rs10459965	T	A	-0.00659465	0.00137694	1.7e-06	-0.1324	0.1567	0.3981	0.2166	17	79368016	22.9379
Fresh fruit intake	Pulmonary Arterial Hypertension	rs10501667	G	A	-0.00612268	0.00128767	2e-06	0.0441	0.1302	0.7349	0.381	11	88265307	22.6086
Fresh fruit intake	Pulmonary Arterial Hypertension	rs1051547	C	T	-0.00757523	0.00124161	1.09999e-09	-0.0192	0.1296	0.8824	0.6026	16	19279380	37.2238
Fresh fruit intake	Pulmonary Arterial Hypertension	rs10518182	G	T	0.00626903	0.00153325	4.30002e-05	-0.1396	0.1498	0.3516	0.2364	4	78757015	16.7176
Fresh fruit intake	Pulmonary Arterial Hypertension	rs10828266	G	A	0.0123642	0.00135696	8.10028e-20	0.2624	0.1427	0.0658901	0.7307	10	22098701	83.0229
Fresh fruit intake	Pulmonary Arterial Hypertension	rs10838724	T	G	0.00901088	0.00128277	2.09991e-12	-0.0603	0.1377	0.661601	0.3677	11	47527052	49.3443
Fresh fruit intake	Pulmonary Arterial Hypertension	rs10840126	G	A	-0.00771754	0.00128576	1.89998e-09	0.0854	0.1319	0.517299	0.3777	11	8825774	36.0278
Fresh fruit intake	Pulmonary Arterial Hypertension	rs10875610	G	A	0.00533865	0.00129711	3.89996e-05	0.2268	0.1332	0.0885809	0.6523	5	144461473	16.9398
Fresh fruit intake	Pulmonary Arterial Hypertension	rs10875917	T	G	0.00600446	0.0012341	1.09999e-06	0.0108	0.1265	0.9318	0.4973	12	49467330	23.6727
Fresh fruit intake	Pulmonary Arterial Hypertension	rs10895712	G	A	0.00662708	0.00151793	1.29999e-05	-0.1842	0.1368	0.1782	0.3017	11	104503452	19.0608
Fresh fruit intake	Pulmonary Arterial Hypertension	rs10964099	T	A	-0.00565386	0.00132066	1.89998e-05	0.1171	0.1317	0.3742	0.3642	9	19335926	18.3277
Fresh fruit intake	Pulmonary Arterial Hypertension	rs10974438	C	A	0.0054572	0.00128104	2e-05	-0.0445	0.1313	0.734301	0.3757	9	4291928	18.1474
Fresh fruit intake	Pulmonary Arterial Hypertension	rs10997372	T	C	0.0062934	0.00139972	6.90001e-06	0.1988	0.1493	0.1831	0.2377	10	68510948	20.2157
Fresh fruit intake	Pulmonary Arterial Hypertension	rs11032362	A	G	0.0123929	0.00212339	5.30005e-09	-0.5056	0.282	0.0730096	0.0551	11	33759092	34.0633
Fresh fruit intake	Pulmonary Arterial Hypertension	rs11036281	C	T	0.008687	0.0019913	1.29999e-05	0.0911	0.2087	0.6624	0.1061	11	41212227	19.0312
Fresh fruit intake	Pulmonary Arterial Hypertension	rs11063366	A	G	-0.00556964	0.00132224	2.5e-05	-0.0144	0.1342	0.9147	0.3439	12	4948745	17.7433
Fresh fruit intake	Pulmonary Arterial Hypertension	rs11070892	A	G	0.00836606	0.00193195	1.5e-05	-0.1243	0.2256	0.5817	0.9122	15	52584232	18.7521
Fresh fruit intake	Pulmonary Arterial Hypertension	rs11075545	C	A	-0.00583375	0.00125476	3.29997e-06	0.0585	0.1274	0.6462	0.5429	16	64665761	21.6159
Fresh fruit intake	Pulmonary Arterial Hypertension	rs11085749	A	G	-0.00773361	0.00125477	7.10003e-10	-0.0322	0.1302	0.8047	0.3848	19	10961273	37.9871
Fresh fruit intake	Pulmonary Arterial Hypertension	rs111240602	A	G	0.0113373	0.00266779	2.1e-05	-0.1071	0.3088	0.728799	0.04515	7	75322682	18.0599
Fresh fruit intake	Pulmonary Arterial Hypertension	rs111256639	A	T	-0.0116245	0.00282645	3.89996e-05	-0.2057	0.4074	0.6136	0.02653	4	34860645	16.9148
Fresh fruit intake	Pulmonary Arterial Hypertension	rs11129657	C	T	-0.00817202	0.00150517	5.69994e-08	-0.0881	0.1538	0.566601	0.2219	3	35655098	29.4773
Fresh fruit intake	Pulmonary Arterial Hypertension	rs11130633	C	T	0.00649982	0.00129574	5.30005e-07	0.0949	0.1301	0.4659	0.6115	3	58370792	25.1633
Fresh fruit intake	Pulmonary Arterial Hypertension	rs11134442	G	A	-0.00564296	0.00126905	8.70001e-06	-0.0095	0.1282	0.9411	0.559	5	166478475	19.7723
Fresh fruit intake	Pulmonary Arterial Hypertension	rs11147593	A	G	0.00651235	0.00139402	2.99999e-06	-0.0743	0.1435	0.6047	0.7328	13	36480042	21.8242
Fresh fruit intake	Pulmonary Arterial Hypertension	rs111526888	G	A	0.0103088	0.00136149	3.69999e-14	0.1163	0.1459	0.4253	0.2564	18	57971625	57.3307
Fresh fruit intake	Pulmonary Arterial Hypertension	rs111575651	G	A	0.00871297	0.00210162	3.40001e-05	0.123	0.2306	0.5937	0.08249	14	102897886	17.1879
Fresh fruit intake	Pulmonary Arterial Hypertension	rs11165976	T	C	-0.00706281	0.00130342	5.99998e-08	-0.0864	0.1333	0.516901	0.3512	1	98755006	29.362
Fresh fruit intake	Pulmonary Arterial Hypertension	rs111808309	G	T	0.0329946	0.00727686	5.80003e-06	0.2949	0.6682	0.658901	0.01009	17	13346834	20.5588
Fresh fruit intake	Pulmonary Arterial Hypertension	rs111915841	C	G	0.00768104	0.00131215	4.79999e-09	-0.1183	0.137	0.388	0.307	2	225467840	34.2668
Fresh fruit intake	Pulmonary Arterial Hypertension	rs11210887	A	G	0.00574341	0.00133099	1.6e-05	-0.1051	0.1441	0.4656	0.7362	1	44076019	18.6204
Fresh fruit intake	Pulmonary Arterial Hypertension	rs11248509	T	A	0.00732973	0.00126801	7.39997e-09	0.0375	0.1307	0.7739	0.3935	10	125134393	33.4142
Fresh fruit intake	Pulmonary Arterial Hypertension	rs113545086	A	G	0.0115875	0.00271678	2e-05	-0.2676	0.3604	0.4579	0.03334	9	85436167	18.1916
Fresh fruit intake	Pulmonary Arterial Hypertension	rs113906809	G	A	-0.015116	0.0035952	2.59998e-05	0.3607	0.2822	0.2012	0.05231	8	77766336	17.6778
Fresh fruit intake	Pulmonary Arterial Hypertension	rs115163723	T	C	0.0171997	0.00368081	2.99999e-06	-0.2266	0.4053	0.5762	0.02562	2	43975647	21.8351
Fresh fruit intake	Pulmonary Arterial Hypertension	rs115165749	T	C	-0.0121845	0.00265591	4.49997e-06	-0.0339	0.2721	0.901	0.05675	2	236601676	21.0469
Fresh fruit intake	Pulmonary Arterial Hypertension	rs115824720	C	T	0.0141853	0.00342851	3.50002e-05	-0.2371	0.5778	0.6815	0.01313	2	213636370	17.1185
Fresh fruit intake	Pulmonary Arterial Hypertension	rs11622939	T	C	-0.00691433	0.0014185	1.09999e-06	0.1167	0.1399	0.4039	0.2866	14	93819216	23.7597
Fresh fruit intake	Pulmonary Arterial Hypertension	rs11646759	A	C	-0.00557456	0.0012447	7.49998e-06	-0.1075	0.1281	0.4014	0.4441	16	17996022	20.0582
Fresh fruit intake	Pulmonary Arterial Hypertension	rs11649274	A	G	0.00658415	0.00124634	1.29999e-07	0.0057	0.1312	0.9653	0.3725	16	30026469	27.9078
Fresh fruit intake	Pulmonary Arterial Hypertension	rs117061004	A	G	0.0156939	0.00342557	4.60002e-06	-0.3016	0.2884	0.2958	0.05213	10	84296245	20.9892
Fresh fruit intake	Pulmonary Arterial Hypertension	rs117118401	A	T	-0.0131689	0.00246598	9.29994e-08	0.0113	0.2991	0.9699	0.0499	8	770903	28.5181
Fresh fruit intake	Pulmonary Arterial Hypertension	rs1172553	A	G	-0.0116025	0.00249984	3.50002e-06	0.0639	0.3298	0.8462	0.9617	13	48724166	21.5416
Fresh fruit intake	Pulmonary Arterial Hypertension	rs11758313	T	C	0.00658734	0.00131414	5.39995e-07	-0.1876	0.134	0.1613	0.3433	6	7307342	25.1268
Fresh fruit intake	Pulmonary Arterial Hypertension	rs11758572	T	G	-0.00528828	0.0012596	2.69998e-05	-0.059	0.1351	0.6624	0.3328	6	9347597	17.6264
Fresh fruit intake	Pulmonary Arterial Hypertension	rs11782304	G	A	0.00632989	0.00143399	1e-05	-0.1367	0.1643	0.4055	0.1874	8	31515610	19.485
Fresh fruit intake	Pulmonary Arterial Hypertension	rs117827547	A	G	-0.0165295	0.00393965	2.69998e-05	-0.5103	0.7141	0.4748	0.008503	13	29760280	17.6037
Fresh fruit intake	Pulmonary Arterial Hypertension	rs117830240	C	T	0.0151227	0.00356929	2.30001e-05	-0.2168	0.3728	0.5608	0.03112	7	76337092	17.9513
Fresh fruit intake	Pulmonary Arterial Hypertension	rs11792095	T	C	0.00749368	0.00169835	1e-05	-0.1402	0.2034	0.490801	0.1091	9	74750671	19.4687
Fresh fruit intake	Pulmonary Arterial Hypertension	rs118033112	A	G	0.01372	0.00318108	1.6e-05	0.0978	0.4776	0.8377	0.02008	17	6141922	18.602
Fresh fruit intake	Pulmonary Arterial Hypertension	rs118042149	G	A	-0.0226424	0.00542678	2.99999e-05	-0.2979	0.3633	0.4122	0.032	12	4325880	17.4085
Fresh fruit intake	Pulmonary Arterial Hypertension	rs118045526	T	C	-0.0206343	0.0049793	3.40001e-05	-0.1333	0.9768	0.8915	0.00506	12	64233868	17.1729
Fresh fruit intake	Pulmonary Arterial Hypertension	rs11896330	A	G	-0.00844567	0.0012744	3.40017e-11	-0.0286	0.1377	0.8354	0.6945	2	60235568	43.9194
Fresh fruit intake	Pulmonary Arterial Hypertension	rs11903377	T	C	0.00805099	0.00166993	1.40001e-06	-0.1133	0.1421	0.4252	0.2786	2	10974489	23.2435
Fresh fruit intake	Pulmonary Arterial Hypertension	rs11931740	A	G	0.0065832	0.00140531	2.80001e-06	-0.0458	0.1415	0.745901	0.2844	4	40966909	21.9447
Fresh fruit intake	Pulmonary Arterial Hypertension	rs11990258	A	G	0.00682793	0.00142051	1.5e-06	-0.1658	0.1608	0.3024	0.1922	8	15119313	23.1041
Fresh fruit intake	Pulmonary Arterial Hypertension	rs12044599	G	A	0.00942073	0.0015033	3.69999e-10	0.0713	0.1509	0.636499	0.2274	1	204564714	39.2715
Fresh fruit intake	Pulmonary Arterial Hypertension	rs12106311	A	G	-0.00507505	0.00123458	3.89996e-05	0.1864	0.1379	0.1763	0.3074	21	40738620	16.8983
Fresh fruit intake	Pulmonary Arterial Hypertension	rs12154335	T	A	0.0056535	0.00125668	6.80002e-06	-0.1679	0.1342	0.2107	0.3428	7	126192371	20.2388
Fresh fruit intake	Pulmonary Arterial Hypertension	rs12335679	C	T	-0.0176189	0.00389562	6.1e-06	-0.0871	0.3179	0.7842	0.04314	9	82342640	20.4552
Fresh fruit intake	Pulmonary Arterial Hypertension	rs1242810	T	C	0.00522637	0.00125284	2.99999e-05	0.1052	0.1285	0.4133	0.5882	3	4273489	17.4024
Fresh fruit intake	Pulmonary Arterial Hypertension	rs12446517	G	T	-0.00647943	0.0012888	5e-07	-0.078	0.1475	0.5968	0.2493	16	6936908	25.2757
Fresh fruit intake	Pulmonary Arterial Hypertension	rs12531806	T	C	0.00683624	0.00152011	6.90001e-06	-0.1849	0.1708	0.2791	0.1802	7	144968203	20.2248
Fresh fruit intake	Pulmonary Arterial Hypertension	rs12536253	C	G	-0.00815943	0.00141599	8.30004e-09	-0.073	0.1667	0.6617	0.1751	7	127595077	33.2047
Fresh fruit intake	Pulmonary Arterial Hypertension	rs12641371	T	C	0.00791271	0.00123354	1.40001e-10	0.155	0.1284	0.2273	0.4197	4	59882235	41.1476
Fresh fruit intake	Pulmonary Arterial Hypertension	rs12643592	C	T	0.00556713	0.00135631	4e-05	-0.0392	0.1384	0.7768	0.2945	4	11895628	16.8479
Fresh fruit intake	Pulmonary Arterial Hypertension	rs12652611	G	T	-0.00703426	0.00164455	1.89998e-05	0.0952	0.1895	0.6153	0.1303	5	51365462	18.2954
Fresh fruit intake	Pulmonary Arterial Hypertension	rs12666072	A	G	0.0140807	0.0032722	1.7e-05	0.0921	0.2495	0.7119	0.06996	7	21901593	18.5169
Fresh fruit intake	Pulmonary Arterial Hypertension	rs12695010	A	G	0.00586875	0.0012631	3.40001e-06	0.037	0.1312	0.778001	0.3717	2	241193279	21.5882
Fresh fruit intake	Pulmonary Arterial Hypertension	rs12768580	G	A	0.0061857	0.00143469	1.6e-05	-0.1509	0.1481	0.3082	0.2578	10	54440867	18.5892
Fresh fruit intake	Pulmonary Arterial Hypertension	rs12780952	A	G	0.00747457	0.00135361	3.40001e-08	-0.0752	0.139	0.5883	0.2948	10	107577033	30.492
Fresh fruit intake	Pulmonary Arterial Hypertension	rs12804012	A	G	-0.00876403	0.00198209	9.80009e-06	-0.0628	0.1884	0.738901	0.1294	11	88960790	19.5506
Fresh fruit intake	Pulmonary Arterial Hypertension	rs12827877	T	C	0.0294434	0.00717587	4.09996e-05	0.2183	0.5091	0.667999	0.01625	12	5693804	16.8355
Fresh fruit intake	Pulmonary Arterial Hypertension	rs12882239	C	G	0.00683484	0.00156261	1.2e-05	-0.1287	0.1693	0.4471	0.1737	14	104626811	19.1318
Fresh fruit intake	Pulmonary Arterial Hypertension	rs12885598	A	G	0.00751549	0.00124738	1.7e-09	0.0282	0.1274	0.8246	0.5358	14	32123347	36.3009
Fresh fruit intake	Pulmonary Arterial Hypertension	rs12918191	G	A	0.00637513	0.00141939	7.10003e-06	-0.0247	0.1663	0.8821	0.1773	16	50945156	20.1732
Fresh fruit intake	Pulmonary Arterial Hypertension	rs13019016	G	C	0.00696272	0.00169253	3.89996e-05	0.0707	0.1977	0.720701	0.1192	2	23894773	16.9233
Fresh fruit intake	Pulmonary Arterial Hypertension	rs13072255	C	A	0.00898012	0.00122355	2.09991e-13	0.0793	0.1303	0.5428	0.3908	3	21038260	53.8668
Fresh fruit intake	Pulmonary Arterial Hypertension	rs13115594	T	C	0.00550061	0.00126994	1.5e-05	0.125	0.1277	0.3277	0.557	4	24570155	18.761
Fresh fruit intake	Pulmonary Arterial Hypertension	rs13227318	A	G	-0.00552189	0.00123838	8.19993e-06	0.0208	0.1296	0.8725	0.4137	7	34470184	19.8823
Fresh fruit intake	Pulmonary Arterial Hypertension	rs13250631	G	A	0.00563148	0.00129124	1.29999e-05	0.2363	0.1323	0.0741003	0.6424	8	88253911	19.0209
Fresh fruit intake	Pulmonary Arterial Hypertension	rs133377	T	C	-0.00623313	0.00130442	1.79999e-06	-0.0744	0.1308	0.569399	0.6227	22	42466950	22.8338
Fresh fruit intake	Pulmonary Arterial Hypertension	rs1356292	T	C	0.00917471	0.00155324	3.50002e-09	-0.1099	0.16	0.4925	0.8053	3	185824903	34.8905
Fresh fruit intake	Pulmonary Arterial Hypertension	rs1369465	T	C	0.00586572	0.00138278	2.19999e-05	0.0786	0.1394	0.5728	0.7024	4	94452948	17.9944
Fresh fruit intake	Pulmonary Arterial Hypertension	rs1375566	A	G	-0.00783382	0.001266	6.1e-10	0.0002	0.1408	0.999	0.7164	3	85642479	38.2895
Fresh fruit intake	Pulmonary Arterial Hypertension	rs138574595	A	G	0.0178249	0.00423621	2.59998e-05	1.4717	0.6122	0.0162099	0.01208	13	70181399	17.7051
Fresh fruit intake	Pulmonary Arterial Hypertension	rs138936322	T	C	-0.0185446	0.00421886	1.09999e-05	-0.3401	0.4297	0.4287	0.0238	2	3768555	19.3217
Fresh fruit intake	Pulmonary Arterial Hypertension	rs139042899	C	A	0.035995	0.00608106	3.2e-09	-0.4729	0.5096	0.3533	0.01722	17	58443095	35.0369
Fresh fruit intake	Pulmonary Arterial Hypertension	rs139503356	A	G	-0.0129104	0.00296819	1.40001e-05	-0.183	0.2972	0.5381	0.0481	1	56305973	18.9189
Fresh fruit intake	Pulmonary Arterial Hypertension	rs1411451	T	C	-0.0106068	0.00223396	2.1e-06	-0.1529	0.2047	0.4552	0.1074	9	124893355	22.5433
Fresh fruit intake	Pulmonary Arterial Hypertension	rs141882778	A	G	0.0229894	0.00557431	3.69999e-05	-0.4367	0.4478	0.3295	0.02264	4	7757366	17.0088
Fresh fruit intake	Pulmonary Arterial Hypertension	rs143637882	A	G	0.0249229	0.00599492	3.2e-05	-0.611	0.3307	0.0646696	0.03819	10	89778441	17.2834
Fresh fruit intake	Pulmonary Arterial Hypertension	rs1452213	T	G	0.0090069	0.00221951	4.90004e-05	-0.1614	0.2469	0.5133	0.07196	3	56369509	16.4678
Fresh fruit intake	Pulmonary Arterial Hypertension	rs1466781	C	T	-0.00571793	0.00123896	3.89996e-06	0.2047	0.1327	0.123	0.3643	15	47594706	21.2992
Fresh fruit intake	Pulmonary Arterial Hypertension	rs1472761	G	C	0.00573054	0.00132408	1.5e-05	-0.07	0.1411	0.619599	0.2977	18	75844660	18.7311
Fresh fruit intake	Pulmonary Arterial Hypertension	rs147383073	C	G	-0.0111681	0.00246689	5.99998e-06	-0.0506	0.2697	0.8511	0.05716	1	35700489	20.4955
Fresh fruit intake	Pulmonary Arterial Hypertension	rs1474976	A	C	0.0084177	0.00190164	9.59997e-06	0.5468	0.2949	0.0637001	0.9492	20	34732372	19.5943
Fresh fruit intake	Pulmonary Arterial Hypertension	rs1478254	T	C	-0.00568387	0.00122283	3.29997e-06	0.009	0.1281	0.9437	0.5663	1	241141391	21.6051
Fresh fruit intake	Pulmonary Arterial Hypertension	rs149449	A	G	0.00728855	0.00122061	2.39999e-09	0.3268	0.1315	0.0129101	0.6215	5	95902093	35.6557
Fresh fruit intake	Pulmonary Arterial Hypertension	rs1497350	T	C	-0.00575072	0.00127507	6.49995e-06	0.0851	0.1276	0.5048	0.5645	12	84027489	20.3412
Fresh fruit intake	Pulmonary Arterial Hypertension	rs150160675	A	G	0.0192955	0.00472306	4.39997e-05	-1.0585	0.9139	0.2468	0.005606	1	213533935	16.6903
Fresh fruit intake	Pulmonary Arterial Hypertension	rs150736684	A	G	-0.0108207	0.00245147	1e-05	-0.025	0.4549	0.9562	0.02082	15	26051523	19.4831
Fresh fruit intake	Pulmonary Arterial Hypertension	rs1538140	T	C	-0.007061	0.00171324	3.79997e-05	0.1057	0.1899	0.5777	0.1279	1	224030498	16.9862
Fresh fruit intake	Pulmonary Arterial Hypertension	rs1583230	A	T	-0.00548077	0.00128319	1.89998e-05	-0.0805	0.1312	0.539299	0.6185	12	90768549	18.2432
Fresh fruit intake	Pulmonary Arterial Hypertension	rs1620977	G	A	-0.0131742	0.00137761	1.10002e-21	-0.0386	0.1438	0.788301	0.7315	1	72729142	91.4526
Fresh fruit intake	Pulmonary Arterial Hypertension	rs163543	T	C	0.0122965	0.00267857	4.39997e-06	0.0249	0.2852	0.9304	0.9464	3	3080527	21.0745
Fresh fruit intake	Pulmonary Arterial Hypertension	rs17049185	T	G	0.00804043	0.00139033	7.29995e-09	-0.1142	0.1449	0.4306	0.2577	2	58072660	33.4444
Fresh fruit intake	Pulmonary Arterial Hypertension	rs17056301	C	T	0.00647362	0.00140381	4e-06	0.0482	0.1547	0.7556	0.2217	5	158271680	21.2656
Fresh fruit intake	Pulmonary Arterial Hypertension	rs1707110	C	A	0.00526338	0.00122325	1.7e-05	0.2565	0.1271	0.0436004	0.5315	1	117867489	18.5139
Fresh fruit intake	Pulmonary Arterial Hypertension	rs17208914	G	A	0.00535566	0.00122954	1.29999e-05	0.2103	0.1278	0.1	0.4236	4	102854390	18.9732
Fresh fruit intake	Pulmonary Arterial Hypertension	rs1723625	A	C	-0.00566984	0.001236	4.49997e-06	0.208	0.127	0.1015	0.5439	7	109687420	21.0429
Fresh fruit intake	Pulmonary Arterial Hypertension	rs17238607	A	G	-0.00993025	0.0019939	6.29999e-07	-0.3864	0.2628	0.1414	0.06501	15	56396132	24.8035
Fresh fruit intake	Pulmonary Arterial Hypertension	rs17258783	T	C	-0.00717343	0.00148477	1.40001e-06	-0.325	0.1594	0.0414601	0.1965	9	34253097	23.3419
Fresh fruit intake	Pulmonary Arterial Hypertension	rs17312859	T	C	-0.0168832	0.0040326	2.80001e-05	-0.4129	0.4912	0.4006	0.01831	1	160651584	17.5283
Fresh fruit intake	Pulmonary Arterial Hypertension	rs17341431	G	A	0.00866568	0.00191505	5.99998e-06	-0.39	0.2255	0.08367	0.08823	20	30506121	20.476
Fresh fruit intake	Pulmonary Arterial Hypertension	rs17422291	T	C	-0.00748507	0.00179138	2.90001e-05	-0.0538	0.1817	0.767201	0.1438	12	42374854	17.4589
Fresh fruit intake	Pulmonary Arterial Hypertension	rs1746137	T	C	0.00763354	0.00151925	5e-07	0.2341	0.1802	0.1938	0.1504	9	116140667	25.2461
Fresh fruit intake	Pulmonary Arterial Hypertension	rs17668835	G	A	0.00625025	0.00152539	4.20001e-05	-0.0714	0.1656	0.666201	0.1803	18	49789847	16.7893
Fresh fruit intake	Pulmonary Arterial Hypertension	rs17787346	C	T	0.00872933	0.00208858	2.90001e-05	0.3296	0.225	0.1429	0.09196	11	46033104	17.4687
Fresh fruit intake	Pulmonary Arterial Hypertension	rs1790474	G	A	-0.00697205	0.00154519	6.4e-06	0.0948	0.1662	0.5684	0.8219	11	119942571	20.359
Fresh fruit intake	Pulmonary Arterial Hypertension	rs180787307	T	C	-0.0367165	0.00886511	3.40001e-05	-1.012	1.0834	0.3503	0.003374	1	178560973	17.1536
Fresh fruit intake	Pulmonary Arterial Hypertension	rs1866823	A	G	0.00743079	0.0012406	2.1e-09	0.0057	0.1325	0.9656	0.6288	8	57436577	35.8762
Fresh fruit intake	Pulmonary Arterial Hypertension	rs1916383	T	C	0.00596971	0.00123831	1.40001e-06	-0.0138	0.1271	0.9135	0.4724	10	68674026	23.2406
Fresh fruit intake	Pulmonary Arterial Hypertension	rs1944707	T	C	0.00581497	0.00132052	1.09999e-05	0.295	0.1434	0.0396497	0.2664	11	79287517	19.3912
Fresh fruit intake	Pulmonary Arterial Hypertension	rs1945451	A	T	0.009282	0.00224226	3.50002e-05	-0.0346	0.213	0.8711	0.09862	11	21398710	17.1361
Fresh fruit intake	Pulmonary Arterial Hypertension	rs1964272	A	G	0.00830429	0.00122265	1.10002e-11	-0.054	0.1265	0.6693	0.5184	19	46190268	46.1318
Fresh fruit intake	Pulmonary Arterial Hypertension	rs1968784	A	C	-0.00543323	0.00128799	2.5e-05	0.113	0.1313	0.3893	0.3919	15	24079490	17.7947
Fresh fruit intake	Pulmonary Arterial Hypertension	rs1991147	G	A	0.00721896	0.00160764	7.10003e-06	0.0469	0.1685	0.7808	0.8314	15	96002632	20.1638
Fresh fruit intake	Pulmonary Arterial Hypertension	rs2042464	T	A	0.0089861	0.00172779	2e-07	-0.1803	0.1878	0.3372	0.1346	2	207294387	27.0496
Fresh fruit intake	Pulmonary Arterial Hypertension	rs2093654	G	A	0.00712915	0.00125874	1.5e-08	0.1119	0.127	0.3784	0.4594	9	5780121	32.0777
Fresh fruit intake	Pulmonary Arterial Hypertension	rs210310	T	C	0.00509963	0.0012257	3.2e-05	0.0832	0.1272	0.5131	0.4687	14	54123959	17.3105
Fresh fruit intake	Pulmonary Arterial Hypertension	rs2143081	A	G	0.00832073	0.00122891	1.29987e-11	0.0566	0.1294	0.6617	0.5863	6	50782834	45.844
Fresh fruit intake	Pulmonary Arterial Hypertension	rs216526	G	A	-0.00602046	0.00124386	1.29999e-06	-0.0195	0.134	0.8842	0.341	14	60650086	23.427
Fresh fruit intake	Pulmonary Arterial Hypertension	rs2189620	C	T	-0.00633725	0.00131044	1.29999e-06	-0.176	0.1464	0.2294	0.7507	7	8792148	23.3866
Fresh fruit intake	Pulmonary Arterial Hypertension	rs2242212	T	C	0.0050265	0.00122574	4.09996e-05	0.0738	0.129	0.566899	0.4526	5	180049348	16.8165
Fresh fruit intake	Pulmonary Arterial Hypertension	rs2254860	G	A	-0.00684852	0.0013374	2.99999e-07	0.0481	0.1573	0.7596	0.2061	2	112995810	26.2223
Fresh fruit intake	Pulmonary Arterial Hypertension	rs234477	T	C	-0.0151699	0.0035123	1.6e-05	0.4464	0.4368	0.3068	0.02307	6	124364472	18.6544
Fresh fruit intake	Pulmonary Arterial Hypertension	rs2425840	C	A	0.00653474	0.001245	1.5e-07	-0.0525	0.1341	0.695601	0.3359	20	44904838	27.5498
Fresh fruit intake	Pulmonary Arterial Hypertension	rs2472297	T	C	-0.00722295	0.00138628	1.89998e-07	-0.0265	0.147	0.8569	0.2486	15	75027880	27.1473
Fresh fruit intake	Pulmonary Arterial Hypertension	rs253248	C	T	-0.00554698	0.001348	3.89996e-05	-0.0017	0.1318	0.9898	0.3709	5	108975373	16.933
Fresh fruit intake	Pulmonary Arterial Hypertension	rs2546232	T	G	0.00547864	0.00123524	9.20005e-06	-0.2254	0.131	0.08531	0.6277	8	74187686	19.6717
Fresh fruit intake	Pulmonary Arterial Hypertension	rs2609858	A	G	0.00763016	0.00161533	2.30001e-06	0.1415	0.1606	0.3783	0.1936	3	146262021	22.3123
Fresh fruit intake	Pulmonary Arterial Hypertension	rs2790688	T	C	0.0114466	0.00169613	1.50003e-11	-0.0284	0.1637	0.8624	0.1826	1	153992909	45.5444
Fresh fruit intake	Pulmonary Arterial Hypertension	rs2824085	T	A	-0.00640707	0.00157506	4.70002e-05	-0.3453	0.1713	0.0438601	0.1662	21	18216196	16.5472
Fresh fruit intake	Pulmonary Arterial Hypertension	rs28479795	T	C	0.0112324	0.00147345	2.49977e-14	0.0844	0.1487	0.5702	0.2394	14	79943606	58.1131
Fresh fruit intake	Pulmonary Arterial Hypertension	rs2867113	A	G	-0.0138606	0.00196025	1.50003e-12	-0.0362	0.1728	0.834	0.1632	2	651365	49.9967
Fresh fruit intake	Pulmonary Arterial Hypertension	rs2899700	G	A	-0.0131798	0.0027	1.09999e-06	-0.0797	0.2686	0.7668	0.9373	15	64937848	23.8281
Fresh fruit intake	Pulmonary Arterial Hypertension	rs2902998	T	A	-0.00664155	0.00152984	1.40001e-05	0.1627	0.1527	0.2865	0.2261	20	56355417	18.8472
Fresh fruit intake	Pulmonary Arterial Hypertension	rs296015	A	C	-0.0055218	0.00123108	7.29995e-06	-0.1983	0.127	0.1183	0.4994	2	123623941	20.1182
Fresh fruit intake	Pulmonary Arterial Hypertension	rs3017707	A	G	-0.00561105	0.00131968	2.1e-05	-0.0207	0.1409	0.8834	0.7182	4	105493321	18.078
Fresh fruit intake	Pulmonary Arterial Hypertension	rs3110611	T	C	0.00931659	0.00200985	3.59998e-06	0.2517	0.2088	0.228	0.105	17	46752387	21.4875
Fresh fruit intake	Pulmonary Arterial Hypertension	rs3134459	T	C	-0.00540562	0.00126483	1.89998e-05	0.1224	0.1273	0.3364	0.5274	8	106070768	18.2653
Fresh fruit intake	Pulmonary Arterial Hypertension	rs327816	C	T	-0.00535619	0.00123519	1.40001e-05	-0.1156	0.1277	0.3654	0.4474	5	125293366	18.8037
Fresh fruit intake	Pulmonary Arterial Hypertension	rs329274	G	A	0.0068183	0.00122813	2.80001e-08	-0.2389	0.1265	0.0589698	0.5161	7	35078743	30.8222
Fresh fruit intake	Pulmonary Arterial Hypertension	rs34162196	T	C	-0.0181417	0.0020297	4.00037e-19	-0.3905	0.2225	0.0791608	0.09241	14	22038125	79.89
Fresh fruit intake	Pulmonary Arterial Hypertension	rs34627141	T	C	0.00644093	0.00127627	4.49997e-07	-0.1129	0.1343	0.4003	0.3348	2	171922537	25.469
Fresh fruit intake	Pulmonary Arterial Hypertension	rs358824	A	G	-0.00791981	0.00182998	1.5e-05	0.1923	0.1643	0.2419	0.1827	5	63117788	18.73
Fresh fruit intake	Pulmonary Arterial Hypertension	rs35997111	T	C	0.0055692	0.00131384	2.19999e-05	-0.2992	0.1387	0.0309899	0.301	18	57028522	17.968
Fresh fruit intake	Pulmonary Arterial Hypertension	rs3752712	A	G	0.00631432	0.00124545	4e-07	0.1201	0.1267	0.3436	0.4867	7	1542124	25.704
Fresh fruit intake	Pulmonary Arterial Hypertension	rs3760994	A	G	0.00531203	0.0012213	1.40001e-05	-0.0461	0.1297	0.7225	0.4113	19	1435771	18.918
Fresh fruit intake	Pulmonary Arterial Hypertension	rs3768380	G	A	0.0072029	0.00156835	4.39997e-06	0.023	0.165	0.8893	0.1813	1	226849603	21.0925
Fresh fruit intake	Pulmonary Arterial Hypertension	rs3806137	G	A	0.00605545	0.00129655	2.99999e-06	-0.1499	0.1359	0.2699	0.3257	6	16519398	21.8129
Fresh fruit intake	Pulmonary Arterial Hypertension	rs3809162	G	A	-0.0055749	0.00124325	7.29995e-06	-0.0874	0.1278	0.4942	0.4774	12	54674235	20.1075
Fresh fruit intake	Pulmonary Arterial Hypertension	rs3857891	G	A	-0.00654475	0.00150335	1.29999e-05	0.083	0.1637	0.611999	0.8148	8	105703852	18.9525
Fresh fruit intake	Pulmonary Arterial Hypertension	rs387722	T	C	0.00607555	0.00125166	1.2e-06	0.0726	0.1393	0.6026	0.7022	6	92340664	23.5613
Fresh fruit intake	Pulmonary Arterial Hypertension	rs4302893	A	G	0.00738857	0.00129959	1.29999e-08	-0.0921	0.1293	0.4764	0.395	9	1734863	32.3227
Fresh fruit intake	Pulmonary Arterial Hypertension	rs4468290	T	C	-0.005039	0.00123099	4.20001e-05	-0.1378	0.126	0.2741	0.5105	10	86666397	16.7564
Fresh fruit intake	Pulmonary Arterial Hypertension	rs4513099	G	A	0.00597004	0.00127167	2.69998e-06	-0.1501	0.1283	0.2423	0.4172	16	65597931	22.0397
Fresh fruit intake	Pulmonary Arterial Hypertension	rs4585695	C	T	0.00646929	0.00123152	1.5e-07	-0.121	0.127	0.3407	0.4667	7	49625649	27.595
Fresh fruit intake	Pulmonary Arterial Hypertension	rs4619966	C	T	0.00697023	0.00154695	6.59994e-06	0.1923	0.1507	0.2019	0.2302	4	118620142	20.3021
Fresh fruit intake	Pulmonary Arterial Hypertension	rs4707358	A	G	-0.00647169	0.00122194	1.2e-07	0.1565	0.1268	0.2173	0.5097	6	87994572	28.0502
Fresh fruit intake	Pulmonary Arterial Hypertension	rs4708180	A	G	-0.00641588	0.001228	1.7e-07	0.1128	0.1267	0.3734	0.5286	6	69275508	27.2971
Fresh fruit intake	Pulmonary Arterial Hypertension	rs4846828	A	G	-0.00544656	0.00125884	1.5e-05	0.0634	0.1323	0.631899	0.641	1	217429631	18.7199
Fresh fruit intake	Pulmonary Arterial Hypertension	rs485615	T	C	0.0052907	0.00122687	1.6e-05	-0.1701	0.1269	0.1801	0.4994	1	234819747	18.5964
Fresh fruit intake	Pulmonary Arterial Hypertension	rs4863749	G	T	-0.00610667	0.00123035	6.90001e-07	0.3357	0.1278	0.00863098	0.5015	4	138882529	24.6349
Fresh fruit intake	Pulmonary Arterial Hypertension	rs4870866	T	C	0.00898489	0.00194457	3.79997e-06	0.1676	0.2384	0.482	0.0781	8	124761727	21.349
Fresh fruit intake	Pulmonary Arterial Hypertension	rs489313	C	T	-0.00655948	0.0014737	8.50002e-06	-0.0324	0.159	0.8385	0.7999	11	79003631	19.8117
Fresh fruit intake	Pulmonary Arterial Hypertension	rs4923737	A	T	0.00982695	0.00226097	1.40001e-05	-0.1106	0.1748	0.5267	0.1533	15	37351223	18.8907
Fresh fruit intake	Pulmonary Arterial Hypertension	rs4953150	T	C	-0.00843921	0.00129268	6.59933e-11	-0.0816	0.1282	0.5248	0.4267	2	45157336	42.6208
Fresh fruit intake	Pulmonary Arterial Hypertension	rs518735	G	A	-0.00518048	0.00122608	2.39999e-05	0.0267	0.1265	0.8326	0.5127	11	92376875	17.8526
Fresh fruit intake	Pulmonary Arterial Hypertension	rs55860703	G	T	-0.00952714	0.00206881	4.09996e-06	-0.2122	0.1806	0.2399	0.1443	2	59278195	21.2072
Fresh fruit intake	Pulmonary Arterial Hypertension	rs559734	C	G	0.00776806	0.00136078	1.09999e-08	-0.1571	0.1308	0.2298	0.6203	1	97304868	32.5874
Fresh fruit intake	Pulmonary Arterial Hypertension	rs56013513	C	T	0.0118424	0.00232024	3.29997e-07	0.3269	0.2936	0.2655	0.05012	5	101375195	26.0504
Fresh fruit intake	Pulmonary Arterial Hypertension	rs56016114	C	A	-0.0319764	0.00657193	1.09999e-06	-1.0208	0.9049	0.2593	0.005261	20	31020883	23.6741
Fresh fruit intake	Pulmonary Arterial Hypertension	rs5749227	G	A	-0.00766526	0.00142737	7.90005e-08	0.2549	0.1503	0.089869	0.7661	22	31581166	28.839
Fresh fruit intake	Pulmonary Arterial Hypertension	rs586346	C	T	-0.0069217	0.00126583	4.49997e-08	-0.1795	0.1431	0.2097	0.6542	6	31875712	29.9002
Fresh fruit intake	Pulmonary Arterial Hypertension	rs58756345	A	G	-0.00526061	0.0012612	2.99999e-05	-0.0653	0.1379	0.636	0.3151	3	58599558	17.3982
Fresh fruit intake	Pulmonary Arterial Hypertension	rs59076535	A	C	-0.0100299	0.00236657	2.30001e-05	-0.173	0.2685	0.519501	0.06001	20	61583643	17.962
Fresh fruit intake	Pulmonary Arterial Hypertension	rs60232916	T	C	0.0077982	0.00181576	1.7e-05	0.0249	0.2005	0.9013	0.1143	3	42613235	18.4447
Fresh fruit intake	Pulmonary Arterial Hypertension	rs60452247	A	G	0.00796969	0.00126932	3.40001e-10	-0.0586	0.1375	0.6698	0.3063	11	63981507	39.4222
Fresh fruit intake	Pulmonary Arterial Hypertension	rs6062322	T	A	0.00721338	0.00157322	4.49997e-06	-0.1514	0.1678	0.3671	0.1786	20	62441599	21.0232
Fresh fruit intake	Pulmonary Arterial Hypertension	rs61123840	A	G	0.0106269	0.00256994	3.50002e-05	-0.0024	0.1863	0.9897	0.1304	2	173179864	17.0989
Fresh fruit intake	Pulmonary Arterial Hypertension	rs6137015	A	G	-0.00632202	0.00122832	2.59998e-07	-0.1794	0.1279	0.1607	0.5234	20	20369855	26.4904
Fresh fruit intake	Pulmonary Arterial Hypertension	rs61758464	A	G	0.00783602	0.00171898	5.19996e-06	-0.045	0.1686	0.7897	0.1729	14	105257802	20.7802
Fresh fruit intake	Pulmonary Arterial Hypertension	rs61877016	A	G	-0.0148253	0.00344726	1.7e-05	0.0621	0.2202	0.778001	0.08921	11	10019186	18.4952
Fresh fruit intake	Pulmonary Arterial Hypertension	rs61923529	A	G	-0.00663533	0.00147412	6.80002e-06	0.1156	0.1636	0.4795	0.1841	12	23028764	20.2609
Fresh fruit intake	Pulmonary Arterial Hypertension	rs61960725	G	A	-0.0157588	0.0038196	3.69999e-05	-0.0278	0.2316	0.9045	0.08114	13	88186811	17.022
Fresh fruit intake	Pulmonary Arterial Hypertension	rs61983174	T	G	-0.00581224	0.00129265	6.90001e-06	-0.0299	0.1354	0.8252	0.3264	14	84939105	20.2174
Fresh fruit intake	Pulmonary Arterial Hypertension	rs62051953	C	T	0.00618404	0.00144036	1.79999e-05	-0.1833	0.1397	0.1893	0.2916	16	86213006	18.4333
Fresh fruit intake	Pulmonary Arterial Hypertension	rs62109907	T	C	0.0148315	0.00324738	4.90004e-06	-0.1058	0.411	0.7969	0.02456	19	13210620	20.8595
Fresh fruit intake	Pulmonary Arterial Hypertension	rs62179730	C	T	0.0059996	0.00132302	5.80003e-06	0.0297	0.1361	0.8276	0.3197	2	192447043	20.5642
Fresh fruit intake	Pulmonary Arterial Hypertension	rs62259173	G	A	0.00713455	0.00158935	7.19996e-06	0.143	0.1432	0.3182	0.2626	3	83911936	20.1509
Fresh fruit intake	Pulmonary Arterial Hypertension	rs62326636	C	T	0.0115693	0.00277107	2.99999e-05	0.0877	0.2042	0.6675	0.107	4	156021336	17.4309
Fresh fruit intake	Pulmonary Arterial Hypertension	rs62334820	T	C	-0.00700951	0.0015279	4.49997e-06	0.2801	0.1635	0.0867102	0.1889	4	176855221	21.0468
Fresh fruit intake	Pulmonary Arterial Hypertension	rs62420599	C	T	-0.00651742	0.00122015	9.20005e-08	0.1522	0.1281	0.2347	0.5572	6	98780531	28.5315
Fresh fruit intake	Pulmonary Arterial Hypertension	rs62429840	T	C	0.00772429	0.0017601	1.09999e-05	-0.0755	0.1581	0.633	0.2029	6	140841616	19.2594
Fresh fruit intake	Pulmonary Arterial Hypertension	rs639398	A	T	0.00583603	0.00130557	7.79992e-06	-0.0494	0.1325	0.709499	0.6515	1	155890238	19.9818
Fresh fruit intake	Pulmonary Arterial Hypertension	rs642544	G	T	0.00575479	0.00125099	4.20001e-06	0.2104	0.1288	0.1023	0.4272	11	105737020	21.1617
Fresh fruit intake	Pulmonary Arterial Hypertension	rs6428020	G	A	0.00560908	0.00123134	5.19996e-06	-0.0863	0.1273	0.4977	0.4725	1	190282725	20.7504
Fresh fruit intake	Pulmonary Arterial Hypertension	rs6475724	T	C	0.00772163	0.00137406	1.89998e-08	0.0817	0.1407	0.5616	0.7187	9	23274223	31.5796
Fresh fruit intake	Pulmonary Arterial Hypertension	rs6477901	T	C	-0.00768593	0.00147438	1.89998e-07	-0.1657	0.1736	0.3398	0.8391	9	114992714	27.1753
Fresh fruit intake	Pulmonary Arterial Hypertension	rs6689006	C	T	0.0054072	0.00130796	3.59998e-05	0.0395	0.1299	0.761001	0.6222	1	193224412	17.0905
Fresh fruit intake	Pulmonary Arterial Hypertension	rs67056409	G	A	-0.00739152	0.00158967	3.29997e-06	-0.0087	0.2098	0.967	0.1061	6	35383699	21.6199
Fresh fruit intake	Pulmonary Arterial Hypertension	rs6718682	T	C	0.00560365	0.00137258	4.49997e-05	-0.0386	0.1434	0.7879	0.2658	2	122663627	16.6674
Fresh fruit intake	Pulmonary Arterial Hypertension	rs67250895	G	A	-0.0084624	0.00170676	7.10003e-07	-0.1276	0.1778	0.4729	0.1498	5	2303160	24.5834
Fresh fruit intake	Pulmonary Arterial Hypertension	rs6725807	T	C	0.00769331	0.00182392	2.5e-05	-0.0119	0.219	0.9565	0.09315	2	105278564	17.7916
Fresh fruit intake	Pulmonary Arterial Hypertension	rs6733547	T	G	0.00866286	0.00207835	3.09999e-05	0.2647	0.189	0.1613	0.1304	2	135758231	17.3734
Fresh fruit intake	Pulmonary Arterial Hypertension	rs6758494	C	T	0.00888513	0.00181982	1e-06	-0.1728	0.1677	0.3029	0.1699	2	172780086	23.838
Fresh fruit intake	Pulmonary Arterial Hypertension	rs67667422	G	T	-0.00598296	0.00127912	2.90001e-06	0.1641	0.1314	0.2118	0.3749	20	11893242	21.8781
Fresh fruit intake	Pulmonary Arterial Hypertension	rs6803785	C	T	0.00684025	0.00164384	3.2e-05	-0.0277	0.1826	0.8795	0.1477	3	62440423	17.3151
Fresh fruit intake	Pulmonary Arterial Hypertension	rs6926543	T	G	0.00586428	0.00128509	5e-06	-0.0955	0.1331	0.4731	0.6421	6	111935682	20.8239
Fresh fruit intake	Pulmonary Arterial Hypertension	rs6961517	T	G	-0.00589646	0.00133268	9.69996e-06	-0.0582	0.1464	0.6909	0.2551	7	133130940	19.5763
Fresh fruit intake	Pulmonary Arterial Hypertension	rs6968554	G	A	-0.00515563	0.00126858	4.79999e-05	-0.0675	0.1349	0.616799	0.6638	7	17287106	16.5169
Fresh fruit intake	Pulmonary Arterial Hypertension	rs7014421	G	T	0.0059368	0.00126569	2.69998e-06	0.1352	0.1336	0.3113	0.3451	8	25675709	22.0014
Fresh fruit intake	Pulmonary Arterial Hypertension	rs7099361	C	T	0.00877107	0.00200079	1.2e-05	-0.0305	0.1735	0.8603	0.8429	10	126676837	19.2177
Fresh fruit intake	Pulmonary Arterial Hypertension	rs710098	A	C	-0.00540138	0.00126232	1.89998e-05	-0.1743	0.1289	0.1765	0.5282	8	22432377	18.3092
Fresh fruit intake	Pulmonary Arterial Hypertension	rs7124442	T	C	-0.00600473	0.00130784	4.39997e-06	-0.0471	0.1335	0.724001	0.6573	11	27677041	21.0803
Fresh fruit intake	Pulmonary Arterial Hypertension	rs71320537	T	C	0.0100557	0.00214064	2.59998e-06	0.2464	0.2862	0.3892	0.05409	21	44088683	22.0667
Fresh fruit intake	Pulmonary Arterial Hypertension	rs71386977	C	G	0.0100607	0.00178024	1.6e-08	0.1671	0.1894	0.3775	0.1283	16	72756598	31.9374
Fresh fruit intake	Pulmonary Arterial Hypertension	rs7169926	A	G	-0.0094181	0.00209667	7.10003e-06	-0.5557	0.2508	0.0266999	0.9301	15	98971697	20.1775
Fresh fruit intake	Pulmonary Arterial Hypertension	rs7174277	A	G	-0.00589025	0.00131131	7.10003e-06	-0.181	0.1341	0.177	0.3493	15	59442589	20.177
Fresh fruit intake	Pulmonary Arterial Hypertension	rs7198928	C	T	-0.00522214	0.00126682	3.79997e-05	0.1603	0.1367	0.2409	0.3185	16	7666402	16.9929
Fresh fruit intake	Pulmonary Arterial Hypertension	rs7256200	T	G	0.00874374	0.00184091	2e-06	0.0145	0.173	0.9332	0.1632	19	45415935	22.5595
Fresh fruit intake	Pulmonary Arterial Hypertension	rs72661385	T	C	-0.0100493	0.00234647	1.79999e-05	0.1289	0.2454	0.5993	0.07248	14	26275636	18.3418
Fresh fruit intake	Pulmonary Arterial Hypertension	rs72724722	T	C	0.00847057	0.00203027	2.99999e-05	-0.3114	0.264	0.238	0.06421	4	140020438	17.4067
Fresh fruit intake	Pulmonary Arterial Hypertension	rs72842933	C	T	-0.0270729	0.00657233	3.79997e-05	-0.2217	0.9036	0.8062	0.005267	2	72186587	16.968
Fresh fruit intake	Pulmonary Arterial Hypertension	rs72897648	T	C	-0.00849879	0.00178416	1.89998e-06	-0.1384	0.1797	0.441	0.1466	2	188728752	22.6906
Fresh fruit intake	Pulmonary Arterial Hypertension	rs7313901	C	T	-0.00901821	0.00176592	3.29997e-07	-0.1018	0.2024	0.614899	0.1131	12	51924030	26.0795
Fresh fruit intake	Pulmonary Arterial Hypertension	rs73175175	G	A	-0.00641778	0.00146251	1.09999e-05	0.131	0.1498	0.3816	0.2338	22	49098050	19.2563
Fresh fruit intake	Pulmonary Arterial Hypertension	rs73178444	A	G	-0.0152476	0.00375219	4.79999e-05	0.6874	0.463	0.1377	0.01863	13	34917770	16.5133
Fresh fruit intake	Pulmonary Arterial Hypertension	rs73467961	C	T	0.0298018	0.0072996	4.49997e-05	3.4145	1.611	0.0340502	0.002082	15	94530957	16.6681
Fresh fruit intake	Pulmonary Arterial Hypertension	rs73543688	C	T	0.00925727	0.00220534	2.69998e-05	0.0657	0.2231	0.7685	0.08982	13	60019400	17.6204
Fresh fruit intake	Pulmonary Arterial Hypertension	rs73708466	C	T	0.0144926	0.00333566	1.40001e-05	-0.2116	0.2788	0.4478	0.05466	8	133451891	18.8768
Fresh fruit intake	Pulmonary Arterial Hypertension	rs739320	C	T	-0.00899731	0.00127708	1.9002e-12	-0.0484	0.136	0.7217	0.6738	19	49261368	49.6351
Fresh fruit intake	Pulmonary Arterial Hypertension	rs73948100	A	G	0.00570276	0.00126203	6.19998e-06	0.0592	0.127	0.6411	0.4728	2	117605503	20.4188
Fresh fruit intake	Pulmonary Arterial Hypertension	rs74631471	G	A	-0.0156558	0.00379807	3.79997e-05	1.2715	0.5562	0.0222602	0.01381	5	39133708	16.9912
Fresh fruit intake	Pulmonary Arterial Hypertension	rs74758457	A	C	-0.00857185	0.00209162	4.20001e-05	0.0493	0.2017	0.8069	0.1091	18	42730297	16.7951
Fresh fruit intake	Pulmonary Arterial Hypertension	rs74849102	G	T	0.0193889	0.00470519	3.79997e-05	0.5299	0.3052	0.0824898	0.04399	6	37641458	16.9806
Fresh fruit intake	Pulmonary Arterial Hypertension	rs74976306	A	G	-0.0122865	0.00268371	4.70002e-06	0.0569	0.2944	0.8469	0.04906	5	141302226	20.9597
Fresh fruit intake	Pulmonary Arterial Hypertension	rs75214171	C	T	0.0152168	0.00352676	1.6e-05	-0.0173	0.3204	0.9571	0.0415	4	172919458	18.6164
Fresh fruit intake	Pulmonary Arterial Hypertension	rs7526076	G	A	0.00589958	0.00138465	2e-05	0.3256	0.1474	0.02717	0.7541	1	998395	18.1536
Fresh fruit intake	Pulmonary Arterial Hypertension	rs75306259	T	C	0.0131533	0.00310812	2.30001e-05	-0.1963	0.4079	0.6303	0.02604	1	97810954	17.9091
Fresh fruit intake	Pulmonary Arterial Hypertension	rs7554485	C	T	-0.00801014	0.00125414	1.7e-10	-0.1814	0.1267	0.1522	0.4876	1	65945906	40.7932
Fresh fruit intake	Pulmonary Arterial Hypertension	rs7555067	T	C	0.00577955	0.00122836	2.5e-06	-0.0645	0.1276	0.6132	0.4412	1	174266642	22.1379
Fresh fruit intake	Pulmonary Arterial Hypertension	rs7562130	A	G	0.00560181	0.00122926	5.19996e-06	0.0131	0.1313	0.9203	0.6115	2	29636299	20.7668
Fresh fruit intake	Pulmonary Arterial Hypertension	rs7579662	A	G	-0.00591083	0.00125421	2.39999e-06	-0.0169	0.1316	0.8977	0.3633	2	161915810	22.2104
Fresh fruit intake	Pulmonary Arterial Hypertension	rs7603075	C	T	0.0061397	0.00147408	3.09999e-05	0.0596	0.1399	0.67	0.2878	2	41832878	17.3481
Fresh fruit intake	Pulmonary Arterial Hypertension	rs7645764	C	T	-0.00622144	0.00140816	1e-05	-0.0492	0.1383	0.7219	0.3013	3	175708327	19.5199
Fresh fruit intake	Pulmonary Arterial Hypertension	rs7668899	A	G	0.0060534	0.00137551	1.09999e-05	0.005	0.1292	0.9693	0.4121	4	152932540	19.3674
Fresh fruit intake	Pulmonary Arterial Hypertension	rs76934326	T	G	0.0135578	0.00308642	1.09999e-05	-0.1644	0.2962	0.578901	0.04956	1	22936914	19.296
Fresh fruit intake	Pulmonary Arterial Hypertension	rs7703932	T	C	-0.00576991	0.00122472	2.5e-06	-0.0694	0.1271	0.5848	0.5469	5	68044531	22.1955
Fresh fruit intake	Pulmonary Arterial Hypertension	rs77247739	C	A	0.00858064	0.00203323	2.39999e-05	0.0863	0.2272	0.7039	0.08913	17	73518328	17.8101
Fresh fruit intake	Pulmonary Arterial Hypertension	rs7747814	G	T	0.0053502	0.00122428	1.2e-05	0.0971	0.1265	0.4428	0.5051	6	137631222	19.0976
Fresh fruit intake	Pulmonary Arterial Hypertension	rs77605282	T	C	-0.0165249	0.00403993	4.30002e-05	0.5122	0.2748	0.0623003	0.0539	10	32733099	16.7313
Fresh fruit intake	Pulmonary Arterial Hypertension	rs7778914	A	G	0.0100477	0.00202158	6.69993e-07	-0.2553	0.211	0.2263	0.9002	7	4989005	24.7031
Fresh fruit intake	Pulmonary Arterial Hypertension	rs78081767	G	A	0.00568999	0.00131878	1.6e-05	0.0534	0.1405	0.7038	0.2839	7	104434793	18.6157
Fresh fruit intake	Pulmonary Arterial Hypertension	rs7818437	C	T	-0.00804815	0.00145251	2.99999e-08	0.3019	0.181	0.0952708	0.2288	8	10209623	30.7011
Fresh fruit intake	Pulmonary Arterial Hypertension	rs7864529	C	A	-0.00586687	0.0012669	3.59998e-06	-0.0578	0.1426	0.685499	0.7207	9	128501879	21.4451
Fresh fruit intake	Pulmonary Arterial Hypertension	rs7869969	G	A	0.00756738	0.00129919	5.69994e-09	0.0364	0.1316	0.782299	0.3585	9	96217447	33.927
Fresh fruit intake	Pulmonary Arterial Hypertension	rs78712200	A	G	-0.0167674	0.0037058	6.1e-06	0.214	0.3947	0.587801	0.02727	3	177730476	20.4723
Fresh fruit intake	Pulmonary Arterial Hypertension	rs78809121	C	T	0.00617937	0.00152042	4.79999e-05	-0.0674	0.1573	0.667999	0.2072	1	21489592	16.5181
Fresh fruit intake	Pulmonary Arterial Hypertension	rs78906654	T	C	0.0132167	0.00291074	5.60003e-06	1.2299	0.4215	0.00352201	0.02663	7	75570557	20.6177
Fresh fruit intake	Pulmonary Arterial Hypertension	rs79330564	A	C	0.00684924	0.0015433	9.09997e-06	-0.2411	0.1759	0.1705	0.1558	4	27315727	19.6963
Fresh fruit intake	Pulmonary Arterial Hypertension	rs7951441	C	T	-0.00532711	0.00122555	1.40001e-05	0.1028	0.1269	0.4179	0.5319	11	7958550	18.8939
Fresh fruit intake	Pulmonary Arterial Hypertension	rs7979093	G	C	0.0149903	0.00344957	1.40001e-05	0.4917	0.3117	0.1147	0.04347	12	295215	18.8839
Fresh fruit intake	Pulmonary Arterial Hypertension	rs7982441	C	T	-0.00841258	0.00137614	9.80009e-10	0.0547	0.1496	0.714399	0.7663	13	55924013	37.3709
Fresh fruit intake	Pulmonary Arterial Hypertension	rs80080318	T	A	-0.0222061	0.00509452	1.29999e-05	-0.1218	0.4771	0.7985	0.01859	7	54069673	18.9993
Fresh fruit intake	Pulmonary Arterial Hypertension	rs8095324	G	A	-0.00694613	0.00124903	2.69998e-08	-0.1786	0.1343	0.1836	0.3408	18	24131659	30.9272
Fresh fruit intake	Pulmonary Arterial Hypertension	rs8132845	T	A	-0.0115972	0.00217511	9.69996e-08	1.0722	0.3988	0.00717893	0.02967	21	33073125	28.4278
Fresh fruit intake	Pulmonary Arterial Hypertension	rs817223	C	T	-0.00726908	0.00122339	2.80001e-09	0.0685	0.127	0.5895	0.5046	2	104094008	35.3044
Fresh fruit intake	Pulmonary Arterial Hypertension	rs841137	A	C	0.00505416	0.00123151	4.09996e-05	0.0774	0.1275	0.5441	0.5386	5	87072961	16.8431
Fresh fruit intake	Pulmonary Arterial Hypertension	rs862227	G	A	-0.0101452	0.00122398	1.10002e-16	0.2355	0.1274	0.0645699	0.4404	16	73602926	68.7025
Fresh fruit intake	Pulmonary Arterial Hypertension	rs898751	T	C	-0.00581367	0.00122272	2e-06	0.027	0.1275	0.8321	0.5403	17	2291863	22.6072
Fresh fruit intake	Pulmonary Arterial Hypertension	rs9320934	A	G	0.0106239	0.00222402	1.79999e-06	-0.0815	0.2092	0.697	0.1009	6	123758414	22.8187
Fresh fruit intake	Pulmonary Arterial Hypertension	rs9347904	T	C	0.0063478	0.00126956	5.69994e-07	-0.1214	0.1358	0.3713	0.3239	6	158453211	25
Fresh fruit intake	Pulmonary Arterial Hypertension	rs9372514	G	T	-0.00729215	0.00166716	1.2e-05	-0.0175	0.1624	0.9141	0.1871	6	98161937	19.1318
Fresh fruit intake	Pulmonary Arterial Hypertension	rs938914	C	T	0.0061791	0.00122746	4.79999e-07	-0.0985	0.1301	0.4489	0.3917	3	116309057	25.3417
Fresh fruit intake	Pulmonary Arterial Hypertension	rs9517948	T	C	0.00695315	0.00123287	1.7e-08	0.1319	0.1297	0.3091	0.397	13	100650708	31.8074
Fresh fruit intake	Pulmonary Arterial Hypertension	rs9635715	C	T	0.00663438	0.00123314	7.39997e-08	-0.0395	0.1382	0.7752	0.3054	17	42517354	28.9452
Fresh fruit intake	Pulmonary Arterial Hypertension	rs9866788	C	T	0.00529713	0.00122282	1.5e-05	0.1657	0.1308	0.205	0.4312	3	190033120	18.7653
Fresh fruit intake	Pulmonary Arterial Hypertension	rs9899357	C	T	-0.00516832	0.0012635	4.30002e-05	0.0818	0.1336	0.5401	0.3486	17	19800549	16.732
Fresh fruit intake	Pulmonary Arterial Hypertension	rs9901510	A	G	0.00676976	0.0015372	1.09999e-05	0.1631	0.1629	0.3167	0.8159	17	42680216	19.3948
Fresh fruit intake	Pulmonary Arterial Hypertension	rs9919429	G	A	-0.00672322	0.00122289	3.79997e-08	-0.0623	0.127	0.6239	0.4826	10	65313819	30.2259
Fresh fruit intake	Pulmonary Arterial Hypertension	rs994270	G	C	0.0132585	0.00144389	4.19952e-20	-0.0351	0.1646	0.831	0.1828	6	51187787	84.3181
Coffee intake	Pulmonary Arterial Hypertension	rs10049561	G	A	-0.00660578	0.00161592	4.39997e-05	0.0446	0.1271	0.725401	0.4992	4	56292790	16.7112
Coffee intake	Pulmonary Arterial Hypertension	rs10053913	G	A	0.00835702	0.0016954	8.30004e-07	0.0585	0.1362	0.667599	0.325	5	164999502	24.2973
Coffee intake	Pulmonary Arterial Hypertension	rs10094280	T	G	0.00950573	0.00210347	6.19998e-06	0.261	0.155	0.0922508	0.2118	8	83489744	20.422
Coffee intake	Pulmonary Arterial Hypertension	rs10162358	G	A	-0.00723517	0.00162325	8.30004e-06	0.0424	0.1282	0.7408	0.422	14	75429593	19.8667
Coffee intake	Pulmonary Arterial Hypertension	rs10193706	C	A	0.00814937	0.00162375	5.19996e-07	0.0198	0.1369	0.8848	0.6704	2	146316319	25.1889
Coffee intake	Pulmonary Arterial Hypertension	rs10203039	C	T	0.00683001	0.00163982	3.09999e-05	-0.1873	0.1398	0.1805	0.7079	2	219187367	17.348
Coffee intake	Pulmonary Arterial Hypertension	rs10244389	G	A	-0.00766398	0.0018586	3.69999e-05	-0.2259	0.155	0.145	0.2124	7	34897549	17.0034
Coffee intake	Pulmonary Arterial Hypertension	rs10500356	C	T	0.00786905	0.00162917	1.40001e-06	-0.1434	0.1272	0.2598	0.4978	16	7459614	23.3298
Coffee intake	Pulmonary Arterial Hypertension	rs1057868	T	C	0.0199509	0.00178517	5.40008e-29	-0.0113	0.1288	0.9299	0.3945	7	75615006	124.901
Coffee intake	Pulmonary Arterial Hypertension	rs10809218	T	C	0.00906785	0.00199606	5.49997e-06	-0.1872	0.1635	0.2522	0.1849	9	10839492	20.6377
Coffee intake	Pulmonary Arterial Hypertension	rs10885524	G	A	-0.0132011	0.00290796	5.60003e-06	0.1812	0.2227	0.4159	0.09054	10	115711683	20.6084
Coffee intake	Pulmonary Arterial Hypertension	rs10905722	T	G	0.00820192	0.00189536	1.5e-05	-0.017	0.1365	0.9008	0.314	10	10461038	18.7261
Coffee intake	Pulmonary Arterial Hypertension	rs10938398	A	G	0.00752073	0.00163313	4.09996e-06	0.428	0.1278	0.000807291	0.4709	4	45186139	21.207
Coffee intake	Pulmonary Arterial Hypertension	rs10969994	T	C	-0.00729272	0.0017231	2.30001e-05	-0.2278	0.1277	0.0745693	0.4304	9	3105102	17.9126
Coffee intake	Pulmonary Arterial Hypertension	rs10992783	T	C	-0.00762258	0.00163964	3.29997e-06	0.041	0.1309	0.7543	0.369	9	96311256	21.6126
Coffee intake	Pulmonary Arterial Hypertension	rs10997940	T	C	-0.00709565	0.00164766	1.7e-05	-0.0853	0.1273	0.5028	0.4501	10	69886950	18.546
Coffee intake	Pulmonary Arterial Hypertension	rs11032480	G	C	0.00830272	0.00174659	2e-06	0.1096	0.1465	0.4546	0.7393	11	1561077	22.5974
Coffee intake	Pulmonary Arterial Hypertension	rs11106601	T	C	0.00720691	0.00169907	2.19999e-05	0.0033	0.133	0.9802	0.356	12	92903958	17.9918
Coffee intake	Pulmonary Arterial Hypertension	rs11111854	G	A	-0.00969022	0.00220667	1.09999e-05	-0.1109	0.1634	0.497299	0.1827	12	104345253	19.2838
Coffee intake	Pulmonary Arterial Hypertension	rs11166646	C	T	-0.00860571	0.00194351	9.49992e-06	0.0459	0.1436	0.7493	0.2676	8	137281470	19.6065
Coffee intake	Pulmonary Arterial Hypertension	rs11206378	A	G	0.00794074	0.00168534	2.5e-06	-0.1571	0.1338	0.24	0.6563	1	40049184	22.1997
Coffee intake	Pulmonary Arterial Hypertension	rs11236225	G	A	-0.0102005	0.00204207	5.89997e-07	-0.0489	0.1564	0.7546	0.2076	11	74424075	24.9518
Coffee intake	Pulmonary Arterial Hypertension	rs112483987	A	G	0.0123393	0.00276859	8.30004e-06	-0.0628	0.222	0.777401	0.09066	11	42620854	19.8639
Coffee intake	Pulmonary Arterial Hypertension	rs112515613	G	T	-0.0239806	0.00527004	5.39995e-06	-0.621	0.8996	0.49	0.006143	22	17832894	20.7058
Coffee intake	Pulmonary Arterial Hypertension	rs11256860	G	C	0.00817958	0.00179427	5.1e-06	0.173	0.1495	0.2471	0.2404	10	6162154	20.782
Coffee intake	Pulmonary Arterial Hypertension	rs11584971	T	C	-0.00693982	0.0016519	2.69998e-05	0.051	0.1348	0.704901	0.3331	1	200850201	17.6494
Coffee intake	Pulmonary Arterial Hypertension	rs11642829	A	C	-0.0070059	0.00161239	1.40001e-05	-0.0707	0.1273	0.5785	0.4572	16	5853760	18.8794
Coffee intake	Pulmonary Arterial Hypertension	rs11678584	T	A	0.0125477	0.00233576	7.79992e-08	-0.0932	0.1876	0.6192	0.1303	2	32580897	28.8584
Coffee intake	Pulmonary Arterial Hypertension	rs116814395	A	T	-0.0282869	0.00616333	4.39997e-06	-0.6499	0.8971	0.4688	0.006452	5	103089955	21.064
Coffee intake	Pulmonary Arterial Hypertension	rs117017082	T	G	-0.0326029	0.00779583	2.90001e-05	-1.0331	1.5032	0.4919	0.002225	14	88603756	17.4899
Coffee intake	Pulmonary Arterial Hypertension	rs117119372	C	T	-0.0286885	0.00630969	5.39995e-06	0.551	0.3929	0.1608	0.02734	7	49791523	20.6728
Coffee intake	Pulmonary Arterial Hypertension	rs117199032	A	G	-0.0262057	0.00588598	8.50002e-06	-1.0291	0.6472	0.1118	0.01015	8	97642824	19.8223
Coffee intake	Pulmonary Arterial Hypertension	rs117514553	G	A	0.0224116	0.00479584	2.99999e-06	0.036	0.4109	0.9302	0.02457	8	14842749	21.8382
Coffee intake	Pulmonary Arterial Hypertension	rs117810762	A	G	0.0359086	0.00617871	6.19998e-09	0.291	0.6782	0.667899	0.009903	10	135315795	33.7755
Coffee intake	Pulmonary Arterial Hypertension	rs117968677	A	G	-0.0310299	0.00551601	1.89998e-08	-0.1881	0.3532	0.5944	0.03512	15	75174251	31.6454
Coffee intake	Pulmonary Arterial Hypertension	rs118000684	A	G	0.0122077	0.00297091	4e-05	-0.1382	0.273	0.6127	0.05982	6	137218262	16.8845
Coffee intake	Pulmonary Arterial Hypertension	rs118015229	G	A	-0.0498735	0.0115609	1.6e-05	-0.2505	0.3156	0.4274	0.04257	13	93461215	18.6104
Coffee intake	Pulmonary Arterial Hypertension	rs1182580	T	C	0.00792474	0.00161892	9.80009e-07	-0.1392	0.1284	0.2783	0.4175	1	104446782	23.9618
Coffee intake	Pulmonary Arterial Hypertension	rs11880603	A	C	0.0186254	0.00425904	1.2e-05	0.3317	0.3278	0.3116	0.03927	19	53204686	19.1244
Coffee intake	Pulmonary Arterial Hypertension	rs11979182	T	C	-0.0113685	0.00271221	2.80001e-05	-0.1018	0.2023	0.6147	0.1079	7	72186015	17.5695
Coffee intake	Pulmonary Arterial Hypertension	rs12314162	T	C	0.00930093	0.00219531	2.30001e-05	0.0734	0.1788	0.6814	0.1503	12	124826676	17.9499
Coffee intake	Pulmonary Arterial Hypertension	rs12356821	C	G	0.0102685	0.00230158	8.09991e-06	0.0646	0.1774	0.715899	0.1525	10	104563808	19.905
Coffee intake	Pulmonary Arterial Hypertension	rs12403797	C	G	-0.00762455	0.00177659	1.79999e-05	0.0462	0.1469	0.7533	0.252	1	163336476	18.4185
Coffee intake	Pulmonary Arterial Hypertension	rs12514566	A	G	-0.0113972	0.00170562	2.39994e-11	-0.203	0.1483	0.1709	0.2428	5	7391462	44.6511
Coffee intake	Pulmonary Arterial Hypertension	rs12533343	G	A	0.00844423	0.00197321	1.89998e-05	0.0231	0.1485	0.8762	0.2385	7	25676320	18.3136
Coffee intake	Pulmonary Arterial Hypertension	rs12604773	G	A	-0.0086196	0.00170546	4.30002e-07	-0.0393	0.1299	0.7622	0.6141	18	19028164	25.5441
Coffee intake	Pulmonary Arterial Hypertension	rs12649199	A	G	-0.00844732	0.00179152	2.39999e-06	-0.076	0.1386	0.5835	0.2956	4	152639284	22.2328
Coffee intake	Pulmonary Arterial Hypertension	rs12810587	T	C	0.00771975	0.00173755	8.9e-06	0.1593	0.1331	0.2315	0.3548	12	122675576	19.7393
Coffee intake	Pulmonary Arterial Hypertension	rs1286753	A	G	0.0113385	0.00258924	1.2e-05	0.0817	0.1957	0.676299	0.1184	3	25564603	19.1764
Coffee intake	Pulmonary Arterial Hypertension	rs12911191	A	T	-0.00721799	0.00164777	1.2e-05	-0.1054	0.1326	0.4264	0.6441	15	56961272	19.1884
Coffee intake	Pulmonary Arterial Hypertension	rs12930957	C	T	0.00824709	0.00168174	9.40005e-07	0.0988	0.1383	0.4751	0.6937	16	83385118	24.0483
Coffee intake	Pulmonary Arterial Hypertension	rs12964450	G	T	-0.009444	0.00231811	4.60002e-05	0.2175	0.1736	0.2102	0.8384	18	23020923	16.5975
Coffee intake	Pulmonary Arterial Hypertension	rs12989746	T	G	0.01035	0.00186429	2.80001e-08	-0.2598	0.1442	0.07172	0.2639	2	49368391	30.8215
Coffee intake	Pulmonary Arterial Hypertension	rs13054099	C	T	-0.0107777	0.00183597	4.30002e-09	-0.0345	0.152	0.8206	0.2242	22	41215672	34.4605
Coffee intake	Pulmonary Arterial Hypertension	rs13088645	A	T	0.00775127	0.00164591	2.5e-06	-0.066	0.1287	0.608001	0.4167	3	134157263	22.1786
Coffee intake	Pulmonary Arterial Hypertension	rs13096450	G	A	-0.0116006	0.00242354	1.7e-06	0.2165	0.2098	0.3021	0.1098	3	22172572	22.9119
Coffee intake	Pulmonary Arterial Hypertension	rs13129356	A	G	-0.0103576	0.00238624	1.40001e-05	0.4033	0.2019	0.0458205	0.1136	4	55295481	18.8404
Coffee intake	Pulmonary Arterial Hypertension	rs13144252	A	G	-0.00676326	0.00162606	3.2e-05	0.0084	0.1271	0.9476	0.4752	4	172985363	17.2997
Coffee intake	Pulmonary Arterial Hypertension	rs13163336	A	C	0.0149472	0.00221005	1.29987e-11	0.321	0.1961	0.1016	0.1193	5	87943710	45.742
Coffee intake	Pulmonary Arterial Hypertension	rs13378240	T	A	-0.00868802	0.00177269	9.49992e-07	0.0828	0.1469	0.573099	0.2442	13	109313157	24.0202
Coffee intake	Pulmonary Arterial Hypertension	rs13378244	A	G	0.00789038	0.00163912	1.5e-06	0.0649	0.1269	0.609101	0.4801	13	40806355	23.1726
Coffee intake	Pulmonary Arterial Hypertension	rs1338549	G	T	-0.00945121	0.0016218	5.60003e-09	-0.0595	0.1312	0.6498	0.6255	6	98312143	33.961
Coffee intake	Pulmonary Arterial Hypertension	rs13387939	A	C	0.0165558	0.0021386	9.79941e-15	0.0362	0.1728	0.8341	0.8368	2	637498	59.9296
Coffee intake	Pulmonary Arterial Hypertension	rs13434700	C	T	-0.00679212	0.00166599	4.60002e-05	0.0848	0.132	0.520701	0.3601	4	127529360	16.6213
Coffee intake	Pulmonary Arterial Hypertension	rs13437947	A	G	0.010406	0.00221371	2.59998e-06	-0.0983	0.154	0.5234	0.2136	7	12098979	22.0966
Coffee intake	Pulmonary Arterial Hypertension	rs138613502	T	C	0.0259535	0.0063932	4.90004e-05	0.7282	0.7955	0.36	0.007321	6	154492430	16.4799
Coffee intake	Pulmonary Arterial Hypertension	rs139512297	T	G	-0.0337066	0.00751797	7.29995e-06	-0.7392	0.5424	0.1729	0.01426	1	198912770	20.1015
Coffee intake	Pulmonary Arterial Hypertension	rs1401444	A	C	0.00732225	0.00170314	1.7e-05	-0.3406	0.1323	0.01007	0.6345	2	66670976	18.4837
Coffee intake	Pulmonary Arterial Hypertension	rs140266323	G	C	-0.0304362	0.00722398	2.5e-05	-0.274	0.3946	0.487401	0.0258	14	68416095	17.7512
Coffee intake	Pulmonary Arterial Hypertension	rs140314942	T	C	0.0494555	0.0108585	5.19996e-06	-1.041	3.2804	0.751	0.0003642	18	8035302	20.7439
Coffee intake	Pulmonary Arterial Hypertension	rs140424671	A	C	0.0370776	0.00912522	4.79999e-05	-0.0439	0.4511	0.9225	0.0218	1	187410061	16.5096
Coffee intake	Pulmonary Arterial Hypertension	rs1421085	C	T	0.0185426	0.00164436	1.69981e-29	0.2738	0.1293	0.0341704	0.4163	16	53800954	127.159
Coffee intake	Pulmonary Arterial Hypertension	rs142649516	A	C	-0.0413882	0.00971074	2e-05	0.2026	0.4602	0.6598	0.02037	6	137144826	18.1655
Coffee intake	Pulmonary Arterial Hypertension	rs144145889	C	T	-0.0345564	0.0079831	1.5e-05	0.4138	0.3376	0.2202	0.03528	16	50151261	18.7376
Coffee intake	Pulmonary Arterial Hypertension	rs144620429	T	C	0.0132433	0.00281067	2.5e-06	0.3405	0.2013	0.0907695	0.1103	1	227527871	22.201
Coffee intake	Pulmonary Arterial Hypertension	rs1447365	G	A	0.00831566	0.00171687	1.29999e-06	-0.0583	0.1315	0.657201	0.6279	4	30861964	23.4595
Coffee intake	Pulmonary Arterial Hypertension	rs144916495	G	T	-0.0271517	0.00665366	4.49997e-05	0.4668	0.6137	0.4469	0.01182	4	77761868	16.6522
Coffee intake	Pulmonary Arterial Hypertension	rs145895338	C	T	-0.0329865	0.00757121	1.29999e-05	0.2744	0.4324	0.525801	0.02372	16	9070115	18.982
Coffee intake	Pulmonary Arterial Hypertension	rs146976923	C	T	0.00994187	0.00236598	2.59998e-05	-0.0537	0.16	0.737099	0.2025	3	73413560	17.6569
Coffee intake	Pulmonary Arterial Hypertension	rs147249170	T	C	0.0144822	0.00324669	8.19993e-06	0.3699	0.2809	0.1879	0.05656	3	1275230	19.897
Coffee intake	Pulmonary Arterial Hypertension	rs147399831	A	G	-0.0261093	0.00583143	7.59994e-06	0.1458	0.6285	0.8165	0.01091	7	14661919	20.0466
Coffee intake	Pulmonary Arterial Hypertension	rs147587542	T	C	-0.0160814	0.00395107	4.70002e-05	0.5322	0.4726	0.2601	0.01959	1	26136282	16.566
Coffee intake	Pulmonary Arterial Hypertension	rs148446225	T	C	0.0524449	0.0126626	3.40001e-05	-0.2871	0.3589	0.4237	0.03234	5	177955126	17.1538
Coffee intake	Pulmonary Arterial Hypertension	rs149210528	C	T	-0.0166573	0.00410418	4.90004e-05	0.5757	0.5263	0.274	0.01636	14	62269750	16.4724
Coffee intake	Pulmonary Arterial Hypertension	rs150098909	G	C	-0.0203311	0.00469142	1.5e-05	0.2988	0.3866	0.4395	0.02922	12	32080248	18.7808
Coffee intake	Pulmonary Arterial Hypertension	rs150719460	T	C	0.0236576	0.00545518	1.40001e-05	-0.4527	0.2941	0.1238	0.04867	16	29619850	18.8072
Coffee intake	Pulmonary Arterial Hypertension	rs150773123	A	G	0.0350143	0.00798556	1.2e-05	-0.3207	0.3872	0.4075	0.02808	2	44108160	19.2256
Coffee intake	Pulmonary Arterial Hypertension	rs150999455	C	T	-0.023313	0.005347	1.29999e-05	-0.2741	0.5129	0.5931	0.01576	14	66658990	19.0097
Coffee intake	Pulmonary Arterial Hypertension	rs1527961	C	T	-0.0133431	0.00236585	1.7e-08	0.0654	0.1904	0.7314	0.1264	2	62780440	31.8082
Coffee intake	Pulmonary Arterial Hypertension	rs16826524	T	C	-0.00840371	0.00193958	1.5e-05	-0.0379	0.1468	0.7962	0.2553	3	173157196	18.7727
Coffee intake	Pulmonary Arterial Hypertension	rs16930598	A	G	-0.0187189	0.0040086	2.99999e-06	-0.1705	0.3545	0.6305	0.03481	8	64604836	21.806
Coffee intake	Pulmonary Arterial Hypertension	rs17004584	T	C	-0.00883689	0.00203893	1.5e-05	0.0775	0.1528	0.611999	0.2232	21	45019965	18.7843
Coffee intake	Pulmonary Arterial Hypertension	rs17144566	T	C	-0.0108784	0.00203021	8.40001e-08	0.0784	0.1831	0.668299	0.1397	11	82798226	28.711
Coffee intake	Pulmonary Arterial Hypertension	rs17842490	G	A	-0.0451683	0.00680848	3.29989e-11	-1.0106	0.7376	0.1707	0.007363	22	24870527	44.0116
Coffee intake	Pulmonary Arterial Hypertension	rs1803439	G	A	0.00723561	0.00169619	2e-05	0.0191	0.1303	0.8835	0.3927	21	38885442	18.1971
Coffee intake	Pulmonary Arterial Hypertension	rs1872353	C	T	0.00874151	0.00201567	1.40001e-05	0.2094	0.1438	0.1455	0.2655	3	196312951	18.8076
Coffee intake	Pulmonary Arterial Hypertension	rs1899458	G	A	0.00663904	0.00163072	4.70002e-05	-0.1937	0.1268	0.1267	0.534	3	137236466	16.5749
Coffee intake	Pulmonary Arterial Hypertension	rs192573384	A	G	-0.0444218	0.0102863	1.6e-05	-1.0144	1.2268	0.4083	0.00314	5	137977886	18.6498
Coffee intake	Pulmonary Arterial Hypertension	rs1942965	C	T	-0.00890339	0.00161917	3.79997e-08	0.0549	0.1301	0.672901	0.4145	18	55032486	30.2361
Coffee intake	Pulmonary Arterial Hypertension	rs2001473	A	C	0.00724079	0.00172916	2.80001e-05	0.1652	0.1315	0.209	0.6315	7	11239522	17.5348
Coffee intake	Pulmonary Arterial Hypertension	rs2076308	C	G	0.00916753	0.00210068	1.29999e-05	-0.0775	0.156	0.6192	0.2116	6	50791640	19.0452
Coffee intake	Pulmonary Arterial Hypertension	rs210917	G	A	-0.00844441	0.0020684	4.49997e-05	0.1761	0.1566	0.2609	0.7951	6	11711968	16.6675
Coffee intake	Pulmonary Arterial Hypertension	rs211079	C	T	0.00740259	0.00162451	5.19996e-06	-0.1397	0.1278	0.2741	0.5335	10	53085130	20.7646
Coffee intake	Pulmonary Arterial Hypertension	rs2126069	T	C	0.00883536	0.00162571	5.49997e-08	0.1458	0.1282	0.2554	0.4398	11	115473374	29.5367
Coffee intake	Pulmonary Arterial Hypertension	rs2179795	T	G	0.00790385	0.0018004	1.09999e-05	0.1253	0.1339	0.3492	0.338	1	29642318	19.2726
Coffee intake	Pulmonary Arterial Hypertension	rs2189234	G	T	0.00998689	0.00166052	1.79999e-09	0.0705	0.1308	0.5898	0.6238	4	106075498	36.172
Coffee intake	Pulmonary Arterial Hypertension	rs2194374	A	G	0.00750673	0.00164853	5.30005e-06	0.3054	0.13	0.0188001	0.6149	2	208176487	20.7352
Coffee intake	Pulmonary Arterial Hypertension	rs2231142	T	G	-0.0125686	0.00254559	7.90005e-07	-0.1533	0.2421	0.5265	0.07505	4	89052323	24.3779
Coffee intake	Pulmonary Arterial Hypertension	rs231999	G	A	-0.00794569	0.00186174	2e-05	-0.1171	0.1656	0.4795	0.8176	3	172273096	18.2148
Coffee intake	Pulmonary Arterial Hypertension	rs2350804	T	C	-0.00893604	0.00183257	1.09999e-06	0.0118	0.1416	0.9334	0.716	4	67075938	23.7777
Coffee intake	Pulmonary Arterial Hypertension	rs2372891	A	T	0.00931952	0.00193488	1.5e-06	0.131	0.1752	0.4544	0.1568	11	77741927	23.1995
Coffee intake	Pulmonary Arterial Hypertension	rs2373834	G	A	-0.00935074	0.00203957	4.49997e-06	-0.002	0.1827	0.9911	0.8579	7	88661253	21.0191
Coffee intake	Pulmonary Arterial Hypertension	rs2381760	G	A	-0.00866771	0.00211299	4.09996e-05	-0.0388	0.1731	0.8225	0.1638	2	146440672	16.8273
Coffee intake	Pulmonary Arterial Hypertension	rs2400677	C	T	-0.00828484	0.00163355	3.89996e-07	0.2568	0.1269	0.0429705	0.4854	14	99957703	25.7219
Coffee intake	Pulmonary Arterial Hypertension	rs2413926	A	T	-0.00744647	0.00166511	7.69999e-06	0.2617	0.1305	0.0449697	0.3795	15	49336477	19.9993
Coffee intake	Pulmonary Arterial Hypertension	rs2422715	C	T	0.0114162	0.00278468	4.09996e-05	0.2362	0.1874	0.2075	0.1343	20	2341960	16.8071
Coffee intake	Pulmonary Arterial Hypertension	rs2465037	A	C	-0.0106317	0.00170743	4.79999e-10	-0.0899	0.1402	0.5213	0.2918	6	51179260	38.7721
Coffee intake	Pulmonary Arterial Hypertension	rs2472297	T	C	0.0464708	0.00182733	1.09901e-142	-0.0265	0.147	0.8569	0.2486	15	75027880	646.735
Coffee intake	Pulmonary Arterial Hypertension	rs2521501	T	A	-0.0092605	0.00173964	1e-07	0.2517	0.1447	0.0820994	0.2647	15	91437388	28.3368
Coffee intake	Pulmonary Arterial Hypertension	rs2577374	A	G	0.00860301	0.00164027	1.6e-07	-0.1504	0.1293	0.2451	0.5922	10	117954101	27.5087
Coffee intake	Pulmonary Arterial Hypertension	rs2578116	C	T	0.00702918	0.00161949	1.40001e-05	-0.1425	0.1267	0.2609	0.5147	10	80124867	18.8388
Coffee intake	Pulmonary Arterial Hypertension	rs2595223	C	T	-0.00827745	0.00166995	7.19996e-07	-0.0562	0.1342	0.675601	0.6426	2	129082091	24.5689
Coffee intake	Pulmonary Arterial Hypertension	rs2597805	T	C	0.00985502	0.00175623	2e-08	0.1932	0.1316	0.1421	0.6259	4	17424930	31.4885
Coffee intake	Pulmonary Arterial Hypertension	rs2664189	T	C	-0.00670017	0.00164743	4.79999e-05	0.019	0.1286	0.8828	0.4215	4	39966406	16.5408
Coffee intake	Pulmonary Arterial Hypertension	rs2667218	A	G	0.00797658	0.00189192	2.5e-05	-0.1965	0.153	0.1991	0.2196	2	424335	17.7757
Coffee intake	Pulmonary Arterial Hypertension	rs2667433	G	A	-0.00941619	0.00227593	3.50002e-05	0.0859	0.1558	0.581599	0.2126	11	29460313	17.1172
Coffee intake	Pulmonary Arterial Hypertension	rs2842183	C	T	-0.00952625	0.00194995	1e-06	0.2363	0.1649	0.1518	0.1819	1	44020394	23.867
Coffee intake	Pulmonary Arterial Hypertension	rs28490963	A	G	0.0151478	0.00309373	9.80009e-07	0.4058	0.2857	0.1555	0.05263	7	113463095	23.9737
Coffee intake	Pulmonary Arterial Hypertension	rs2852843	C	G	-0.00844198	0.00205476	4e-05	-0.1205	0.158	0.4456	0.7989	11	121877119	16.8798
Coffee intake	Pulmonary Arterial Hypertension	rs329122	A	G	-0.00876266	0.00163705	8.70001e-08	-0.1493	0.129	0.2473	0.4193	5	133864599	28.6515
Coffee intake	Pulmonary Arterial Hypertension	rs33684	C	T	0.00730285	0.00175991	3.29997e-05	0.307	0.1345	0.0224999	0.6665	5	16508898	17.2188
Coffee intake	Pulmonary Arterial Hypertension	rs34060476	G	A	0.0184292	0.00237033	7.50067e-15	0.0949	0.1894	0.616401	0.1317	7	73037956	60.4499
Coffee intake	Pulmonary Arterial Hypertension	rs34204756	G	C	-0.0171031	0.00416412	4e-05	0.322	0.2541	0.2051	0.06563	3	197310779	16.8695
Coffee intake	Pulmonary Arterial Hypertension	rs34276507	A	G	0.00785948	0.00171018	4.30002e-06	-0.1332	0.1351	0.3241	0.3345	19	4300415	21.1205
Coffee intake	Pulmonary Arterial Hypertension	rs34294368	A	G	-0.00727846	0.00168463	1.6e-05	-0.1674	0.1377	0.2241	0.3164	2	25031106	18.6668
Coffee intake	Pulmonary Arterial Hypertension	rs34715167	T	C	0.00825204	0.00166757	7.49998e-07	-0.2297	0.1315	0.0806492	0.3849	3	29142706	24.4881
Coffee intake	Pulmonary Arterial Hypertension	rs348657	G	A	-0.00762538	0.00187679	4.79999e-05	0.1128	0.1425	0.4284	0.7267	12	62457416	16.5079
Coffee intake	Pulmonary Arterial Hypertension	rs35303290	T	C	-0.00877658	0.00171097	2.90001e-07	-0.0333	0.1427	0.8156	0.2733	7	1669295	26.3127
Coffee intake	Pulmonary Arterial Hypertension	rs35798887	T	C	-0.0226792	0.00552217	4e-05	-0.1126	0.5425	0.8356	0.01479	22	24166079	16.8669
Coffee intake	Pulmonary Arterial Hypertension	rs35963343	G	A	-0.0159964	0.00373787	1.89998e-05	-0.0336	0.4432	0.9395	0.02135	20	5338623	18.3145
Coffee intake	Pulmonary Arterial Hypertension	rs373687	C	T	-0.00711204	0.00168877	2.5e-05	0.0103	0.1367	0.9397	0.3089	21	46558780	17.7357
Coffee intake	Pulmonary Arterial Hypertension	rs3799125	T	C	-0.00822419	0.00197775	3.2e-05	0.0924	0.1509	0.5404	0.2298	6	153349446	17.2919
Coffee intake	Pulmonary Arterial Hypertension	rs384888	C	T	0.0106363	0.00244592	1.40001e-05	-0.1578	0.2283	0.4895	0.08739	19	32337958	18.9102
Coffee intake	Pulmonary Arterial Hypertension	rs3961283	A	G	-0.00752162	0.00181876	3.50002e-05	0.0506	0.1403	0.718199	0.7138	16	68317636	17.103
Coffee intake	Pulmonary Arterial Hypertension	rs4234802	A	G	-0.00821331	0.00196064	2.80001e-05	0.115	0.1648	0.4851	0.8146	4	7384439	17.5485
Coffee intake	Pulmonary Arterial Hypertension	rs4410790	C	T	0.039072	0.00167288	1.1995e-120	-0.0669	0.135	0.6202	0.6636	7	17284577	545.509
Coffee intake	Pulmonary Arterial Hypertension	rs442355	C	G	-0.0111372	0.00185374	1.89998e-09	0.2007	0.1427	0.1596	0.2683	8	109128653	36.0956
Coffee intake	Pulmonary Arterial Hypertension	rs4615895	A	G	0.0122025	0.00184972	4.19952e-11	-0.2609	0.1518	0.0857097	0.7733	1	96274668	43.5197
Coffee intake	Pulmonary Arterial Hypertension	rs4679143	C	T	0.00748007	0.00182602	4.20001e-05	0.0329	0.1352	0.808	0.3243	3	126850883	16.7803
Coffee intake	Pulmonary Arterial Hypertension	rs4732724	C	G	0.00744566	0.00171577	1.40001e-05	-0.0212	0.1421	0.8815	0.28	8	27423062	18.8316
Coffee intake	Pulmonary Arterial Hypertension	rs4751103	T	A	0.00754951	0.00176196	1.79999e-05	-0.0371	0.1376	0.787601	0.3062	10	131379633	18.3588
Coffee intake	Pulmonary Arterial Hypertension	rs476828	C	T	0.0173461	0.00189543	5.60015e-20	0.3118	0.1643	0.0576899	0.1845	18	57852587	83.7507
Coffee intake	Pulmonary Arterial Hypertension	rs4836963	A	G	0.0132629	0.00279445	2.1e-06	0.2279	0.2358	0.3338	0.08154	9	126852356	22.526
Coffee intake	Pulmonary Arterial Hypertension	rs4840338	G	A	0.00757185	0.00162709	3.29997e-06	-0.1766	0.2019	0.3818	0.6008	8	8218967	21.6561
Coffee intake	Pulmonary Arterial Hypertension	rs4877113	G	A	0.00808439	0.00164982	9.59997e-07	0.0337	0.1335	0.8005	0.3401	9	92245336	24.0116
Coffee intake	Pulmonary Arterial Hypertension	rs4937720	G	C	-0.00799356	0.00172372	3.50002e-06	0.18	0.1453	0.2154	0.7444	11	132621422	21.5054
Coffee intake	Pulmonary Arterial Hypertension	rs4938000	C	T	-0.00838043	0.00171552	1e-06	-0.1486	0.1311	0.2571	0.6237	11	113060336	23.8639
Coffee intake	Pulmonary Arterial Hypertension	rs4950064	G	A	0.0148848	0.00350639	2.19999e-05	-0.3443	0.2154	0.1099	0.9062	1	95991105	18.0204
Coffee intake	Pulmonary Arterial Hypertension	rs4955427	C	T	0.00759294	0.00183134	3.40001e-05	-0.0686	0.1565	0.661301	0.7853	3	49260646	17.1902
Coffee intake	Pulmonary Arterial Hypertension	rs4970968	T	G	-0.00798337	0.00167734	1.89998e-06	-0.0753	0.1325	0.5701	0.6451	1	150612360	22.6532
Coffee intake	Pulmonary Arterial Hypertension	rs4984636	C	T	-0.0081689	0.00172771	2.30001e-06	-0.0286	0.1356	0.8328	0.3189	16	1252441	22.3556
Coffee intake	Pulmonary Arterial Hypertension	rs516636	A	C	0.0116767	0.00198419	4e-09	-0.1434	0.1615	0.3748	0.1949	1	177855517	34.6317
Coffee intake	Pulmonary Arterial Hypertension	rs529567337	A	G	-0.0273021	0.00602688	5.89997e-06	0.3024	0.4714	0.5212	0.01852	8	51025933	20.5214
Coffee intake	Pulmonary Arterial Hypertension	rs55634461	C	T	-0.0106921	0.00245329	1.29999e-05	0.1348	0.1894	0.4767	0.129	16	80053317	18.9945
Coffee intake	Pulmonary Arterial Hypertension	rs55716899	C	T	0.0079027	0.00163369	1.29999e-06	0.013	0.1301	0.9201	0.3962	3	71498561	23.3998
Coffee intake	Pulmonary Arterial Hypertension	rs55780162	G	A	0.00783105	0.0016606	2.39999e-06	0.0349	0.1324	0.792301	0.3639	7	140169706	22.2387
Coffee intake	Pulmonary Arterial Hypertension	rs55895231	G	A	-0.0118593	0.00254317	3.09999e-06	0.1114	0.245	0.6494	0.07295	8	93645556	21.7454
Coffee intake	Pulmonary Arterial Hypertension	rs56113850	C	T	0.0126667	0.00163351	8.9002e-15	-0.1775	0.1275	0.1639	0.561	19	41353107	60.1289
Coffee intake	Pulmonary Arterial Hypertension	rs56212739	A	G	0.00985949	0.00203364	1.2e-06	-0.1857	0.1925	0.3348	0.1296	9	23705541	23.505
Coffee intake	Pulmonary Arterial Hypertension	rs56349356	A	G	-0.0270569	0.00590644	4.60002e-06	-0.6809	0.4328	0.1156	0.02234	6	139889377	20.9848
Coffee intake	Pulmonary Arterial Hypertension	rs56791931	T	G	-0.0114386	0.0023313	9.29994e-07	-0.0278	0.1922	0.8851	0.1255	16	19977420	24.0741
Coffee intake	Pulmonary Arterial Hypertension	rs57343616	T	C	-0.01516	0.00334432	5.80003e-06	0.2388	0.2964	0.4205	0.04869	12	56623347	20.5486
Coffee intake	Pulmonary Arterial Hypertension	rs575226	G	A	0.00717165	0.00172833	3.29997e-05	0.1405	0.1351	0.2983	0.3265	1	241161648	17.2181
Coffee intake	Pulmonary Arterial Hypertension	rs57918684	A	G	0.0128864	0.00223845	8.60003e-09	0.0239	0.1446	0.8688	0.2566	17	60150383	33.1412
Coffee intake	Pulmonary Arterial Hypertension	rs58355982	C	T	0.0116657	0.0026205	8.50002e-06	0.0707	0.1871	0.705601	0.1315	1	246074959	19.8177
Coffee intake	Pulmonary Arterial Hypertension	rs6030315	A	C	-0.00775256	0.0016537	2.80001e-06	-0.1077	0.1267	0.3954	0.4897	20	35569824	21.9774
Coffee intake	Pulmonary Arterial Hypertension	rs6040065	T	C	0.0132397	0.00318466	3.2e-05	0.1239	0.2406	0.6067	0.07374	20	10643051	17.2834
Coffee intake	Pulmonary Arterial Hypertension	rs6062682	T	C	0.0103704	0.00163929	2.5e-10	0.017	0.137	0.901	0.3206	20	62891820	40.0202
Coffee intake	Pulmonary Arterial Hypertension	rs6063085	C	A	0.0104106	0.00166919	4.49997e-10	-0.1571	0.1333	0.2383	0.3542	20	45840459	38.8991
Coffee intake	Pulmonary Arterial Hypertension	rs6071173	C	T	0.007082	0.00166941	2.19999e-05	-0.2674	0.1317	0.0423604	0.3781	20	37336474	17.9964
Coffee intake	Pulmonary Arterial Hypertension	rs6136197	T	G	0.0261278	0.00593818	1.09999e-05	-0.2993	0.6041	0.6202	0.01207	20	17814489	19.3597
Coffee intake	Pulmonary Arterial Hypertension	rs6137371	C	T	-0.00678983	0.00164509	3.69999e-05	-0.1071	0.1295	0.4081	0.4074	20	21485247	17.0349
Coffee intake	Pulmonary Arterial Hypertension	rs61748148	T	A	-0.041442	0.00965712	1.79999e-05	-1.1222	2.4658	0.649	0.0008027	2	109379977	18.4156
Coffee intake	Pulmonary Arterial Hypertension	rs61928609	C	A	-0.0147305	0.00217536	1.29987e-11	0.2602	0.2292	0.2564	0.9157	12	11316437	45.8535
Coffee intake	Pulmonary Arterial Hypertension	rs62046350	A	G	0.0110678	0.00261577	2.30001e-05	0.4765	0.2605	0.0673907	0.07016	16	21373485	17.9029
Coffee intake	Pulmonary Arterial Hypertension	rs62064918	T	C	-0.0103075	0.00187872	4.09996e-08	0.1522	0.1596	0.3403	0.1972	17	46155786	30.1011
Coffee intake	Pulmonary Arterial Hypertension	rs62121718	G	A	-0.00878223	0.00185225	2.1e-06	0.0925	0.1446	0.522001	0.2712	19	2552646	22.4807
Coffee intake	Pulmonary Arterial Hypertension	rs630194	C	T	-0.0113533	0.00169853	2.29985e-11	-0.1013	0.1306	0.4378	0.3864	18	40950954	44.6784
Coffee intake	Pulmonary Arterial Hypertension	rs641727	G	T	-0.00937649	0.00174173	7.29995e-08	0.0082	0.1346	0.9512	0.3599	11	56267616	28.9814
Coffee intake	Pulmonary Arterial Hypertension	rs6449962	G	A	-0.0070384	0.00165008	2e-05	-0.0976	0.1304	0.4544	0.6158	5	67779809	18.1944
Coffee intake	Pulmonary Arterial Hypertension	rs6469262	C	T	-0.00915347	0.00162895	1.89998e-08	0.0243	0.1271	0.8484	0.5194	8	110443480	31.5759
Coffee intake	Pulmonary Arterial Hypertension	rs6501649	G	T	-0.0105022	0.00232993	6.59994e-06	-0.1675	0.1633	0.3049	0.1826	17	71544960	20.3177
Coffee intake	Pulmonary Arterial Hypertension	rs6544966	T	C	0.00781928	0.00162183	1.40001e-06	0.0491	0.1274	0.6999	0.5416	2	23801620	23.2446
Coffee intake	Pulmonary Arterial Hypertension	rs6691876	A	C	-0.00916246	0.00171872	9.80009e-08	-0.225	0.1312	0.08628	0.6272	1	50524326	28.4193
Coffee intake	Pulmonary Arterial Hypertension	rs6757033	A	G	-0.00862748	0.00211632	4.60002e-05	0.0076	0.1822	0.9665	0.1415	2	222436223	16.619
Coffee intake	Pulmonary Arterial Hypertension	rs6772821	T	C	0.00711696	0.00162966	1.29999e-05	0.2591	0.1342	0.05347	0.6599	3	173004184	19.0719
Coffee intake	Pulmonary Arterial Hypertension	rs67930711	G	A	0.0182188	0.00443142	3.89996e-05	0.0375	0.2554	0.8833	0.064	14	98451843	16.9026
Coffee intake	Pulmonary Arterial Hypertension	rs6851258	G	A	-0.00665378	0.00162392	4.20001e-05	-0.0196	0.1279	0.8782	0.4689	4	113247850	16.7883
Coffee intake	Pulmonary Arterial Hypertension	rs6901559	A	G	-0.00832194	0.00194362	1.89998e-05	0.0656	0.1617	0.685001	0.1894	6	20706230	18.3327
Coffee intake	Pulmonary Arterial Hypertension	rs6937318	C	T	-0.00849812	0.00161011	1.29999e-07	-0.1038	0.1303	0.4253	0.5515	6	32024832	27.857
Coffee intake	Pulmonary Arterial Hypertension	rs6961484	C	T	-0.00677342	0.00162487	3.09999e-05	0.1061	0.1271	0.4041	0.4783	7	124902178	17.3772
Coffee intake	Pulmonary Arterial Hypertension	rs6969878	G	A	-0.0107221	0.00197048	5.30005e-08	-0.3793	0.1623	0.01945	0.1897	7	89649411	29.6084
Coffee intake	Pulmonary Arterial Hypertension	rs6987853	C	T	-0.00696277	0.00166523	2.90001e-05	0.0213	0.1328	0.8726	0.6498	8	42457450	17.483
Coffee intake	Pulmonary Arterial Hypertension	rs6989976	G	A	0.00772571	0.00160504	1.5e-06	-0.1505	0.132	0.2543	0.6367	8	76230087	23.1689
Coffee intake	Pulmonary Arterial Hypertension	rs7109416	A	G	0.00747193	0.00164421	5.49997e-06	0.101	0.1335	0.4491	0.6488	11	107077056	20.6515
Coffee intake	Pulmonary Arterial Hypertension	rs71429826	A	C	0.0091491	0.00196768	3.29997e-06	0.0989	0.1828	0.5886	0.146	13	23659244	21.6196
Coffee intake	Pulmonary Arterial Hypertension	rs71495624	A	G	-0.0221511	0.00507597	1.29999e-05	0.4347	0.4276	0.3093	0.02222	10	61824133	19.0438
Coffee intake	Pulmonary Arterial Hypertension	rs7168639	G	A	0.00689419	0.00166317	3.40001e-05	0.1166	0.1276	0.3607	0.4542	15	96776352	17.1828
Coffee intake	Pulmonary Arterial Hypertension	rs7198453	A	G	-0.0070536	0.00167342	2.5e-05	0.0271	0.1338	0.8394	0.3551	16	54446268	17.7669
Coffee intake	Pulmonary Arterial Hypertension	rs723145	G	A	0.00982363	0.00201036	1e-06	0.1069	0.1552	0.490999	0.7881	9	8867519	23.8779
Coffee intake	Pulmonary Arterial Hypertension	rs72688879	A	G	0.0085425	0.00207325	3.79997e-05	-0.0305	0.1561	0.8452	0.2075	8	141275283	16.9772
Coffee intake	Pulmonary Arterial Hypertension	rs72714089	G	C	0.0170503	0.00404501	2.5e-05	-0.6142	0.3809	0.1069	0.0298	8	127159064	17.7674
Coffee intake	Pulmonary Arterial Hypertension	rs72865722	A	G	-0.00965581	0.00230625	2.80001e-05	-0.033	0.1769	0.8518	0.1532	11	16947421	17.5293
Coffee intake	Pulmonary Arterial Hypertension	rs728941	T	C	0.00797433	0.00195028	4.30002e-05	-0.0139	0.166	0.9331	0.8199	18	35090388	16.7184
Coffee intake	Pulmonary Arterial Hypertension	rs730632	T	C	0.0105066	0.00212611	7.69999e-07	-0.2329	0.1872	0.2135	0.1363	2	6566079	24.4204
Coffee intake	Pulmonary Arterial Hypertension	rs7306710	C	T	-0.00695682	0.00162537	1.89998e-05	0.0737	0.127	0.561699	0.4929	12	66376091	18.3196
Coffee intake	Pulmonary Arterial Hypertension	rs73075167	T	A	-0.0160639	0.00244429	5.00035e-11	-0.1642	0.2053	0.4238	0.1136	7	17570479	43.1913
Coffee intake	Pulmonary Arterial Hypertension	rs73123665	G	A	-0.0163567	0.00345948	2.30001e-06	0.2168	0.3124	0.4876	0.04299	3	83791546	22.3547
Coffee intake	Pulmonary Arterial Hypertension	rs73141378	C	T	-0.0100213	0.00240531	3.09999e-05	0.4091	0.1787	0.02208	0.1486	3	87832820	17.3583
Coffee intake	Pulmonary Arterial Hypertension	rs73228435	A	G	-0.0214982	0.00413331	2e-07	-0.3873	0.4611	0.401	0.01987	12	97413066	27.0526
Coffee intake	Pulmonary Arterial Hypertension	rs7428065	T	C	-0.0103119	0.00247155	2.99999e-05	-0.2029	0.1808	0.2616	0.1423	3	10840276	17.4076
Coffee intake	Pulmonary Arterial Hypertension	rs74692183	T	C	-0.0180957	0.00408777	9.59997e-06	0.3204	0.2933	0.2747	0.0502	15	64004247	19.5965
Coffee intake	Pulmonary Arterial Hypertension	rs7470548	T	C	-0.0136234	0.00306063	8.50002e-06	-0.074	0.2688	0.7831	0.0613	9	135298675	19.813
Coffee intake	Pulmonary Arterial Hypertension	rs74804066	A	G	-0.0199063	0.00478357	3.2e-05	0.3413	0.3957	0.3884	0.02874	12	927602	17.3172
Coffee intake	Pulmonary Arterial Hypertension	rs7480678	C	T	0.00709113	0.00169129	2.80001e-05	0.1405	0.1297	0.2787	0.4036	11	132002202	17.579
Coffee intake	Pulmonary Arterial Hypertension	rs74841251	G	T	0.0162071	0.00399197	4.90004e-05	-0.4395	0.4139	0.2883	0.02586	6	88237185	16.483
Coffee intake	Pulmonary Arterial Hypertension	rs74942702	A	T	-0.0090759	0.00208158	1.29999e-05	0.0438	0.1732	0.8005	0.1611	2	185483816	19.0105
Coffee intake	Pulmonary Arterial Hypertension	rs7522435	T	G	-0.00698377	0.00163607	2e-05	-0.0443	0.1408	0.753199	0.7014	1	108252317	18.2212
Coffee intake	Pulmonary Arterial Hypertension	rs75347775	A	G	0.0104504	0.00187898	2.69998e-08	-0.073	0.1464	0.6182	0.2554	19	18495908	30.933
Coffee intake	Pulmonary Arterial Hypertension	rs75727427	T	C	-0.00984723	0.00242246	4.79999e-05	-0.3835	0.2602	0.1405	0.06784	21	46333873	16.524
Coffee intake	Pulmonary Arterial Hypertension	rs7585210	A	C	-0.00811436	0.00176969	4.49997e-06	-0.1819	0.1337	0.1737	0.6559	2	141269025	21.0239
Coffee intake	Pulmonary Arterial Hypertension	rs7590617	G	A	0.00749698	0.00161288	3.29997e-06	0.1101	0.1275	0.3878	0.5444	2	160631948	21.6057
Coffee intake	Pulmonary Arterial Hypertension	rs76122330	G	C	0.0123183	0.00289221	2.1e-05	-0.1089	0.1721	0.5271	0.165	4	183653156	18.1402
Coffee intake	Pulmonary Arterial Hypertension	rs763030	C	G	-0.0115101	0.00230536	5.99998e-07	0.0105	0.1761	0.9524	0.1531	3	50528092	24.9276
Coffee intake	Pulmonary Arterial Hypertension	rs76852278	A	C	0.027238	0.00551702	7.90005e-07	-0.3535	0.3715	0.3414	0.03156	8	121700140	24.3748
Coffee intake	Pulmonary Arterial Hypertension	rs76881016	G	A	0.0160924	0.00311938	2.5e-07	-0.2532	0.3641	0.4867	0.03376	10	134196286	26.6137
Coffee intake	Pulmonary Arterial Hypertension	rs77304846	C	T	-0.00871635	0.00208754	2.99999e-05	-0.0176	0.1653	0.915	0.1829	4	70495353	17.4341
Coffee intake	Pulmonary Arterial Hypertension	rs77350503	C	T	0.0132188	0.00288669	4.70002e-06	0.0735	0.1754	0.675	0.1582	3	6835383	20.9693
Coffee intake	Pulmonary Arterial Hypertension	rs7736449	A	G	-0.0116942	0.00262464	8.40001e-06	0.1239	0.227	0.585301	0.08635	5	53292381	19.8519
Coffee intake	Pulmonary Arterial Hypertension	rs7743687	C	T	0.00843609	0.0017121	8.30004e-07	0.0113	0.1321	0.9319	0.3555	6	164680854	24.2786
Coffee intake	Pulmonary Arterial Hypertension	rs7774229	A	G	-0.0138258	0.00308885	7.59994e-06	0.1983	0.2075	0.3392	0.1044	6	65482440	20.0349
Coffee intake	Pulmonary Arterial Hypertension	rs77902418	T	C	0.0154281	0.00339822	5.60003e-06	-0.0087	0.2406	0.9711	0.07646	12	109891459	20.6121
Coffee intake	Pulmonary Arterial Hypertension	rs780093	C	T	0.0132935	0.00165695	1e-15	-0.109	0.1328	0.4117	0.6473	2	27742603	64.3665
Coffee intake	Pulmonary Arterial Hypertension	rs7811609	T	C	0.00913864	0.00166468	4e-08	0.2365	0.1304	0.0696899	0.383	7	32930597	30.1371
Coffee intake	Pulmonary Arterial Hypertension	rs78138135	A	C	0.0135932	0.00306246	9.09997e-06	0.0958	0.2092	0.647099	0.1053	4	17179172	19.7016
Coffee intake	Pulmonary Arterial Hypertension	rs78267637	G	C	-0.0254259	0.00431659	3.89996e-09	-0.4557	0.2666	0.08745	0.05978	8	33790200	34.6953
Coffee intake	Pulmonary Arterial Hypertension	rs78308709	C	T	-0.0169235	0.00332201	3.50002e-07	-0.3251	0.251	0.1953	0.06748	1	56906358	25.9525
Coffee intake	Pulmonary Arterial Hypertension	rs7836892	C	G	0.022152	0.00529678	2.90001e-05	-0.4547	0.2488	0.0675694	0.06778	8	18635256	17.4905
Coffee intake	Pulmonary Arterial Hypertension	rs78615563	T	C	-0.0095806	0.00233501	4.09996e-05	-0.0343	0.1752	0.8447	0.1531	7	28149712	16.8348
Coffee intake	Pulmonary Arterial Hypertension	rs787510	C	T	-0.00877454	0.0020143	1.29999e-05	-0.0564	0.148	0.7032	0.2378	1	68065953	18.9758
Coffee intake	Pulmonary Arterial Hypertension	rs78845572	T	C	-0.011547	0.00281324	4.09996e-05	0.036	0.1746	0.8365	0.1512	20	42800271	16.8471
Coffee intake	Pulmonary Arterial Hypertension	rs7916764	A	G	0.014627	0.00344415	2.19999e-05	-0.3051	0.3072	0.3207	0.04703	10	106823773	18.0363
Coffee intake	Pulmonary Arterial Hypertension	rs79193559	C	G	-0.0208304	0.00513179	4.90004e-05	-0.5312	0.6986	0.4471	0.008939	17	16409721	16.4762
Coffee intake	Pulmonary Arterial Hypertension	rs79257979	C	G	-0.0110546	0.00263043	2.59998e-05	0.0669	0.1969	0.734	0.1173	17	18226702	17.6617
Coffee intake	Pulmonary Arterial Hypertension	rs7989746	C	A	-0.00751752	0.00162196	3.59998e-06	0.1632	0.1275	0.2004	0.4834	13	45882511	21.4817
Coffee intake	Pulmonary Arterial Hypertension	rs7991723	T	C	0.00782603	0.0017208	5.39995e-06	-0.1852	0.1379	0.1792	0.6931	13	59727520	20.6834
Coffee intake	Pulmonary Arterial Hypertension	rs80055580	T	G	-0.0121007	0.00288628	2.80001e-05	0.0017	0.2012	0.9932	0.1139	20	60500006	17.577
Coffee intake	Pulmonary Arterial Hypertension	rs80062777	C	T	0.0280526	0.00666108	2.5e-05	-0.2906	0.8862	0.743	0.006217	16	7745824	17.7361
Coffee intake	Pulmonary Arterial Hypertension	rs8042990	C	G	0.00724153	0.00175223	3.59998e-05	-0.2625	0.138	0.0572097	0.3082	15	88731453	17.0796
Coffee intake	Pulmonary Arterial Hypertension	rs8056750	T	C	0.0105333	0.00173692	1.29999e-09	0.0302	0.1296	0.8158	0.4069	16	70927078	36.7764
Coffee intake	Pulmonary Arterial Hypertension	rs8068193	A	G	0.00766347	0.00164989	3.40001e-06	-0.1851	0.1284	0.1495	0.426	17	78930171	21.5745
Coffee intake	Pulmonary Arterial Hypertension	rs848465	A	G	0.00703969	0.00163382	1.6e-05	-0.1062	0.1282	0.4074	0.5495	7	77591968	18.5652
Coffee intake	Pulmonary Arterial Hypertension	rs865242	C	T	0.00785492	0.00177009	9.09997e-06	-0.1487	0.1372	0.2785	0.3074	1	97704798	19.6921
Coffee intake	Pulmonary Arterial Hypertension	rs874573	T	A	0.00921619	0.00189353	1.09999e-06	0.1617	0.1493	0.2788	0.2336	5	163927085	23.6896
Coffee intake	Pulmonary Arterial Hypertension	rs893874	C	G	-0.0106502	0.00252957	2.59998e-05	-0.0096	0.1983	0.9616	0.116	8	2010263	17.7265
Coffee intake	Pulmonary Arterial Hypertension	rs918510	T	C	0.00660367	0.0016153	4.30002e-05	0.0996	0.127	0.4328	0.5094	5	153735484	16.7134
Coffee intake	Pulmonary Arterial Hypertension	rs9296406	C	T	0.00775612	0.00161924	1.7e-06	0.225	0.1284	0.0797793	0.4476	6	42940810	22.9439
Coffee intake	Pulmonary Arterial Hypertension	rs932002	T	C	-0.00925931	0.00224499	3.69999e-05	-0.0217	0.149	0.8845	0.2348	1	226577306	17.0109
Coffee intake	Pulmonary Arterial Hypertension	rs9346114	G	A	-0.00805819	0.00193375	3.09999e-05	0.2869	0.1581	0.0696097	0.2044	6	68733611	17.365
Coffee intake	Pulmonary Arterial Hypertension	rs9398171	T	C	0.0108577	0.00177995	1.09999e-09	-0.0749	0.1312	0.5683	0.6374	6	108983527	37.21
Coffee intake	Pulmonary Arterial Hypertension	rs9478304	C	A	-0.0137263	0.00331121	3.40001e-05	0.1853	0.4972	0.7093	0.01799	6	152541204	17.1844
Coffee intake	Pulmonary Arterial Hypertension	rs9619806	A	G	0.0186133	0.00456817	4.60002e-05	-0.3956	0.2579	0.125	0.06468	22	39650632	16.6021
Coffee intake	Pulmonary Arterial Hypertension	rs9650210	A	C	0.0127624	0.00255927	6.1e-07	0.0704	0.1856	0.704301	0.1354	8	65496059	24.8675
Coffee intake	Pulmonary Arterial Hypertension	rs9672952	A	G	0.0166797	0.00398898	2.90001e-05	-0.3899	0.3057	0.2022	0.04369	15	76251531	17.4845
Coffee intake	Pulmonary Arterial Hypertension	rs9690181	A	G	0.00994571	0.00233454	2e-05	-0.27	0.1931	0.1619	0.1266	7	155092634	18.1497
Coffee intake	Pulmonary Arterial Hypertension	rs9846977	G	A	-0.00720833	0.00164185	1.09999e-05	-0.0104	0.1273	0.9349	0.4615	3	116722710	19.2754
Coffee intake	Pulmonary Arterial Hypertension	rs9946796	C	G	0.0265277	0.00621776	2e-05	1.9659	1.0025	0.0498804	0.004651	18	72242563	18.2025
Coffee intake	Pulmonary Arterial Hypertension	rs9953004	T	C	0.00786658	0.00170002	3.69999e-06	0.0012	0.1355	0.9928	0.3308	18	73002747	21.4123
Beef intake	Pulmonary Arterial Hypertension	rs10043459	T	C	-0.0126883	0.00302664	2.80001e-05	0.2871	0.2174	0.1867	0.09576	5	119783715	17.5746
Beef intake	Pulmonary Arterial Hypertension	rs10123094	A	G	-0.00814885	0.00173293	2.59998e-06	-0.0478	0.1297	0.7123	0.5895	9	137096064	22.1121
Beef intake	Pulmonary Arterial Hypertension	rs10200577	C	T	0.00801366	0.00178986	7.59994e-06	0.0339	0.1364	0.8038	0.6809	2	182099816	20.0458
Beef intake	Pulmonary Arterial Hypertension	rs10200647	C	T	0.00892793	0.00198637	7.00003e-06	-0.0148	0.1385	0.9151	0.2963	2	145494700	20.2014
Beef intake	Pulmonary Arterial Hypertension	rs10247400	G	T	-0.00809402	0.00172649	2.80001e-06	-0.1063	0.1302	0.4143	0.6139	7	17583429	21.9786
Beef intake	Pulmonary Arterial Hypertension	rs10283912	T	C	0.00845232	0.00174479	1.29999e-06	0.0612	0.1275	0.630999	0.4605	9	12285170	23.4674
Beef intake	Pulmonary Arterial Hypertension	rs1038914	A	G	0.00775103	0.00173074	7.49998e-06	-0.1933	0.1311	0.1404	0.628	12	58011066	20.0565
Beef intake	Pulmonary Arterial Hypertension	rs10460050	T	G	-0.0079408	0.00174397	5.30005e-06	-0.1058	0.1278	0.4079	0.4673	18	31413671	20.7324
Beef intake	Pulmonary Arterial Hypertension	rs10463812	C	T	0.0080329	0.00184104	1.29999e-05	-0.0059	0.1324	0.9644	0.641	5	125360438	19.0379
Beef intake	Pulmonary Arterial Hypertension	rs10514376	A	G	-0.0104275	0.00244942	2.1e-05	0.3074	0.2746	0.263	0.0591	5	92993473	18.1232
Beef intake	Pulmonary Arterial Hypertension	rs10789340	G	A	-0.0137797	0.00176936	6.79986e-15	-0.1334	0.1367	0.3291	0.6805	1	72940273	60.6523
Beef intake	Pulmonary Arterial Hypertension	rs10945894	T	C	-0.0076407	0.00178709	1.89998e-05	-0.1001	0.1366	0.4634	0.6824	6	163766761	18.2799
Beef intake	Pulmonary Arterial Hypertension	rs10959890	C	T	-0.0126658	0.00209611	1.5e-09	0.0904	0.1699	0.5947	0.1674	9	11526198	36.5121
Beef intake	Pulmonary Arterial Hypertension	rs1105388	T	C	-0.0113754	0.00187563	1.29999e-09	0.0921	0.1394	0.5086	0.29	1	205308591	36.7823
Beef intake	Pulmonary Arterial Hypertension	rs11065301	T	C	-0.00773469	0.00176218	1.09999e-05	0.0462	0.1294	0.7213	0.3988	12	121304368	19.2657
Beef intake	Pulmonary Arterial Hypertension	rs11073364	T	G	0.00785108	0.00176512	8.70001e-06	-0.0442	0.1308	0.735501	0.6007	15	95045680	19.7838
Beef intake	Pulmonary Arterial Hypertension	rs11075263	T	C	-0.00904277	0.00212161	2e-05	-0.0068	0.1419	0.9618	0.2753	16	9367090	18.1665
Beef intake	Pulmonary Arterial Hypertension	rs11121250	C	T	0.00922066	0.0019904	3.59998e-06	0.1977	0.1506	0.1893	0.7687	1	8947587	21.4607
Beef intake	Pulmonary Arterial Hypertension	rs11128554	A	G	0.0103311	0.00248874	3.29997e-05	-0.2346	0.1545	0.129	0.2121	3	11621441	17.2319
Beef intake	Pulmonary Arterial Hypertension	rs111306887	A	G	0.0241243	0.00585568	3.79997e-05	0.5575	0.3823	0.1447	0.02991	1	183903039	16.9728
Beef intake	Pulmonary Arterial Hypertension	rs11142600	G	C	0.0172837	0.00385883	7.49998e-06	0.0705	0.337	0.8343	0.03579	9	73413888	20.0614
Beef intake	Pulmonary Arterial Hypertension	rs11153347	C	G	0.00741308	0.00174541	2.19999e-05	-0.3239	0.1294	0.0123299	0.4091	6	112546660	18.0386
Beef intake	Pulmonary Arterial Hypertension	rs112094422	T	G	0.0247067	0.00482561	3.09999e-07	0.7707	0.3557	0.0302399	0.03432	11	95206468	26.2135
Beef intake	Pulmonary Arterial Hypertension	rs112300348	T	C	-0.0251045	0.00584125	1.7e-05	1.6754	0.5085	0.000985598	0.01901	2	60012419	18.471
Beef intake	Pulmonary Arterial Hypertension	rs112380248	C	T	0.036224	0.00848974	2e-05	1.4197	0.6552	0.0302399	0.009758	18	3155443	18.2056
Beef intake	Pulmonary Arterial Hypertension	rs112663712	T	C	-0.0197767	0.00427791	3.79997e-06	-0.209	0.5911	0.723601	0.01374	19	47557075	21.372
Beef intake	Pulmonary Arterial Hypertension	rs113805169	A	G	0.0117912	0.00287889	4.20001e-05	0.1261	0.2684	0.6384	0.06105	10	20938512	16.7751
Beef intake	Pulmonary Arterial Hypertension	rs114094661	T	A	-0.0370032	0.00865394	1.89998e-05	0.3589	0.8325	0.6664	0.007139	5	147207401	18.2831
Beef intake	Pulmonary Arterial Hypertension	rs114429808	G	A	-0.0269519	0.00656878	4.09996e-05	-0.3763	0.4528	0.4059	0.01954	1	43068292	16.8349
Beef intake	Pulmonary Arterial Hypertension	rs114900186	C	T	-0.0155273	0.00365882	2.19999e-05	0.1095	0.2526	0.6645	0.06802	5	22204581	18.0098
Beef intake	Pulmonary Arterial Hypertension	rs115736207	G	A	-0.028684	0.00583803	8.99995e-07	0.3025	0.663	0.6482	0.009852	3	81956915	24.1405
Beef intake	Pulmonary Arterial Hypertension	rs1158821	C	A	0.00749461	0.00171612	1.29999e-05	-0.1426	0.1265	0.2599	0.4693	5	166827460	19.0723
Beef intake	Pulmonary Arterial Hypertension	rs115986604	G	A	0.0187022	0.00443986	2.5e-05	-0.4629	0.3481	0.1836	0.03729	1	192957219	17.7438
Beef intake	Pulmonary Arterial Hypertension	rs11600756	T	C	0.0112721	0.00235747	1.7e-06	0.1738	0.1763	0.3242	0.1567	11	126767481	22.8622
Beef intake	Pulmonary Arterial Hypertension	rs11608016	T	C	-0.00827507	0.0019192	1.6e-05	-0.0055	0.1442	0.9695	0.2629	11	57774485	18.591
Beef intake	Pulmonary Arterial Hypertension	rs11706519	C	T	-0.0114722	0.00271572	2.39999e-05	-0.0486	0.1647	0.768	0.18	3	29391171	17.8453
Beef intake	Pulmonary Arterial Hypertension	rs117103624	A	C	0.0227604	0.00559843	4.79999e-05	-0.6314	0.4477	0.1584	0.0207	10	99262772	16.5283
Beef intake	Pulmonary Arterial Hypertension	rs117117111	T	C	-0.0239892	0.00517185	3.50002e-06	0.3101	0.4114	0.4511	0.0238	17	8025557	21.5149
Beef intake	Pulmonary Arterial Hypertension	rs117225057	A	G	-0.0227341	0.0055319	4e-05	0.1631	0.2699	0.5457	0.05749	13	35718175	16.8891
Beef intake	Pulmonary Arterial Hypertension	rs117307756	A	C	-0.0365635	0.00843007	1.40001e-05	-1.0618	1.2587	0.3989	0.002605	12	38862582	18.8119
Beef intake	Pulmonary Arterial Hypertension	rs117340623	A	G	0.0360493	0.00772431	3.09999e-06	-0.2728	0.61	0.654699	0.01031	7	51686316	21.7808
Beef intake	Pulmonary Arterial Hypertension	rs117347222	C	G	-0.0273191	0.00648768	2.5e-05	-0.2697	0.4867	0.579499	0.01833	11	21714907	17.7318
Beef intake	Pulmonary Arterial Hypertension	rs117420512	A	G	-0.0229948	0.00507774	5.89997e-06	-0.4079	0.3048	0.1808	0.04457	20	9903098	20.5078
Beef intake	Pulmonary Arterial Hypertension	rs11746360	G	A	0.017125	0.00416772	4e-05	-0.341	0.2979	0.2522	0.0476	5	64375515	16.8836
Beef intake	Pulmonary Arterial Hypertension	rs11749912	G	A	-0.00813363	0.00173709	2.80001e-06	-0.0863	0.1287	0.5027	0.5812	5	88065628	21.9242
Beef intake	Pulmonary Arterial Hypertension	rs117627491	A	G	0.0438759	0.0106728	3.89996e-05	0.2376	0.3997	0.5521	0.0255	14	65582888	16.9003
Beef intake	Pulmonary Arterial Hypertension	rs117725407	T	C	0.0168541	0.00414063	4.70002e-05	-0.0603	0.4222	0.8864	0.02398	16	87416110	16.5683
Beef intake	Pulmonary Arterial Hypertension	rs11878917	A	G	0.0150187	0.00274812	4.60002e-08	-0.4374	0.2566	0.0882795	0.06532	19	42588999	29.8671
Beef intake	Pulmonary Arterial Hypertension	rs11904006	T	C	0.0095811	0.00203897	2.59998e-06	0.1994	0.1719	0.2461	0.1638	2	166942140	22.0805
Beef intake	Pulmonary Arterial Hypertension	rs1191468	A	G	-0.0114689	0.00228056	4.90004e-07	0.1701	0.1767	0.3357	0.8439	14	29502262	25.2907
Beef intake	Pulmonary Arterial Hypertension	rs11934952	G	A	-0.0235924	0.00570024	3.50002e-05	0.3953	0.3577	0.269	0.03307	4	186404572	17.13
Beef intake	Pulmonary Arterial Hypertension	rs11981999	A	T	-0.00884842	0.00183394	1.40001e-06	-0.0687	0.1457	0.6372	0.2759	7	74002083	23.2788
Beef intake	Pulmonary Arterial Hypertension	rs12056034	G	A	-0.0108599	0.00258787	2.69998e-05	0.0804	0.1931	0.6773	0.1257	7	72878645	17.6103
Beef intake	Pulmonary Arterial Hypertension	rs12067843	A	G	-0.00716026	0.00172317	3.2e-05	0.3449	0.1278	0.00695697	0.5384	1	120166681	17.2664
Beef intake	Pulmonary Arterial Hypertension	rs12084507	T	C	-0.0118333	0.00283518	2.99999e-05	-0.2557	0.2479	0.3023	0.07295	1	56983704	17.4201
Beef intake	Pulmonary Arterial Hypertension	rs12113113	G	T	0.00830806	0.00200352	3.40001e-05	0.3022	0.1456	0.0379001	0.2586	7	99883128	17.1954
Beef intake	Pulmonary Arterial Hypertension	rs12113634	C	T	0.00905889	0.00178957	4.09996e-07	0.2771	0.14	0.0478597	0.2904	7	111996952	25.6243
Beef intake	Pulmonary Arterial Hypertension	rs12142367	G	C	-0.0121685	0.0027955	1.29999e-05	0.2752	0.173	0.1116	0.1589	1	71944270	18.9476
Beef intake	Pulmonary Arterial Hypertension	rs12224805	T	C	-0.00789291	0.00180631	1.2e-05	-0.099	0.1334	0.4582	0.3526	11	40491365	19.0937
Beef intake	Pulmonary Arterial Hypertension	rs12257513	G	A	0.00963353	0.00209919	4.49997e-06	0.1025	0.1407	0.4662	0.2786	10	126249756	21.0604
Beef intake	Pulmonary Arterial Hypertension	rs12547810	A	G	0.00761621	0.00183125	3.2e-05	0.2959	0.1496	0.0478498	0.2362	8	131009052	17.2975
Beef intake	Pulmonary Arterial Hypertension	rs12555630	A	G	-0.0130933	0.00307804	2.1e-05	0.2463	0.1658	0.1373	0.1792	9	71953648	18.0946
Beef intake	Pulmonary Arterial Hypertension	rs12603382	C	T	-0.00856978	0.00200487	1.89998e-05	-0.0289	0.135	0.8307	0.4537	17	79332771	18.2712
Beef intake	Pulmonary Arterial Hypertension	rs12652806	C	T	-0.00922825	0.00196813	2.69998e-06	0.0809	0.1662	0.6264	0.8158	5	6473308	21.9852
Beef intake	Pulmonary Arterial Hypertension	rs12670003	A	G	0.00863884	0.00186617	3.69999e-06	0.2167	0.1391	0.1193	0.3001	7	39083653	21.4293
Beef intake	Pulmonary Arterial Hypertension	rs12749506	A	G	0.0116867	0.00273442	1.89998e-05	0.4642	0.2608	0.0750896	0.06482	1	214855649	18.2664
Beef intake	Pulmonary Arterial Hypertension	rs12829270	A	G	-0.00864798	0.00171601	4.70002e-07	0.0079	0.1285	0.9508	0.4319	12	24025501	25.3974
Beef intake	Pulmonary Arterial Hypertension	rs12891518	T	A	-0.007651	0.00184373	3.29997e-05	0.02	0.1322	0.8797	0.3612	14	21245670	17.2203
Beef intake	Pulmonary Arterial Hypertension	rs12991646	G	A	-0.00709262	0.00171314	3.50002e-05	-0.0514	0.1287	0.6895	0.4295	2	46643831	17.1407
Beef intake	Pulmonary Arterial Hypertension	rs13015700	T	G	-0.0120477	0.0029222	3.69999e-05	-0.0666	0.266	0.8022	0.06386	2	237021379	16.9976
Beef intake	Pulmonary Arterial Hypertension	rs130412	A	T	-0.00776667	0.0018669	3.2e-05	0.1199	0.1334	0.369	0.3394	22	28486416	17.3072
Beef intake	Pulmonary Arterial Hypertension	rs13058749	A	G	-0.00912547	0.00212493	1.79999e-05	0.0314	0.165	0.8489	0.1803	3	68959905	18.4426
Beef intake	Pulmonary Arterial Hypertension	rs13121747	A	G	0.00768388	0.00186094	3.59998e-05	0.1199	0.1413	0.3962	0.2935	4	111514751	17.0489
Beef intake	Pulmonary Arterial Hypertension	rs13145306	T	C	0.0167526	0.0035034	1.7e-06	-0.0626	0.2447	0.7979	0.07188	4	131039106	22.8657
Beef intake	Pulmonary Arterial Hypertension	rs13217208	C	A	-0.0099326	0.00225893	1.09999e-05	0.0406	0.1588	0.7983	0.197	6	93180244	19.3339
Beef intake	Pulmonary Arterial Hypertension	rs13255394	C	T	-0.00778261	0.00171765	5.89997e-06	0.017	0.1284	0.8945	0.5692	8	23083546	20.5296
Beef intake	Pulmonary Arterial Hypertension	rs13282281	A	C	-0.00776518	0.00173231	7.39997e-06	0.2361	0.1301	0.0696001	0.6107	8	93297037	20.0933
Beef intake	Pulmonary Arterial Hypertension	rs132901	T	C	0.0139249	0.00209282	2.90001e-11	-0.1779	0.1495	0.2341	0.7647	22	41797547	44.2711
Beef intake	Pulmonary Arterial Hypertension	rs1343431	C	A	-0.00816806	0.00178777	4.90004e-06	-0.1998	0.1313	0.1282	0.6284	1	49433003	20.8744
Beef intake	Pulmonary Arterial Hypertension	rs137906741	T	C	-0.0342469	0.00825405	3.29997e-05	-1.0611	0.9716	0.2748	0.004418	19	57303599	17.2151
Beef intake	Pulmonary Arterial Hypertension	rs138090113	T	C	-0.00835114	0.0019299	1.5e-05	0.0067	0.1661	0.9678	0.1919	19	773570	18.725
Beef intake	Pulmonary Arterial Hypertension	rs138214306	C	T	-0.0202514	0.00454438	8.30004e-06	-0.0347	0.3826	0.9278	0.0283	15	73163687	19.8592
Beef intake	Pulmonary Arterial Hypertension	rs138449764	G	T	0.036089	0.00832797	1.5e-05	0.7366	0.7548	0.3292	0.007625	16	6541090	18.779
Beef intake	Pulmonary Arterial Hypertension	rs139552257	T	C	-0.0401304	0.00756083	1.09999e-07	0.1053	0.3399	0.7567	0.03668	2	43536687	28.1714
Beef intake	Pulmonary Arterial Hypertension	rs139715626	C	T	-0.0333213	0.00790071	2.5e-05	-0.2438	0.3194	0.4453	0.03993	2	101821749	17.7874
Beef intake	Pulmonary Arterial Hypertension	rs140087650	T	G	0.0339504	0.00753341	6.59994e-06	0.3623	0.6816	0.595	0.008508	21	28330717	20.3098
Beef intake	Pulmonary Arterial Hypertension	rs140148934	G	A	-0.0350127	0.00801777	1.29999e-05	0.253	0.6499	0.6971	0.009302	21	46609178	19.0697
Beef intake	Pulmonary Arterial Hypertension	rs140748046	C	T	-0.0263625	0.00567026	3.29997e-06	-0.3417	0.4913	0.4868	0.01801	13	20006754	21.6156
Beef intake	Pulmonary Arterial Hypertension	rs141057690	A	G	-0.0321551	0.00756404	2.1e-05	-1.1195	1.031	0.2775	0.004432	10	60915330	18.0714
Beef intake	Pulmonary Arterial Hypertension	rs1421085	C	T	-0.0121232	0.00174274	3.50026e-12	0.2738	0.1293	0.0341704	0.4163	16	53800954	48.3915
Beef intake	Pulmonary Arterial Hypertension	rs142158039	A	G	0.0262565	0.00623969	2.59998e-05	0.6256	0.918	0.4956	0.005747	4	169501351	17.7071
Beef intake	Pulmonary Arterial Hypertension	rs1433250	A	G	0.022624	0.0050527	7.49998e-06	0.6827	0.3156	0.0305197	0.04188	12	73075776	20.049
Beef intake	Pulmonary Arterial Hypertension	rs143443721	A	G	-0.0336077	0.0079685	2.5e-05	0.3757	0.5524	0.4964	0.01286	3	22257314	17.7879
Beef intake	Pulmonary Arterial Hypertension	rs1436565	A	C	-0.0080362	0.0019774	4.79999e-05	0.2805	0.1396	0.0445205	0.2939	4	96794986	16.5163
Beef intake	Pulmonary Arterial Hypertension	rs144160011	G	A	-0.0279118	0.00596216	2.80001e-06	0.0712	0.3347	0.8314	0.0377	8	20785488	21.9164
Beef intake	Pulmonary Arterial Hypertension	rs1442572	A	G	-0.00928024	0.00171283	5.99998e-08	-0.1774	0.1265	0.1609	0.5255	14	85668179	29.3555
Beef intake	Pulmonary Arterial Hypertension	rs145236767	T	C	0.0289496	0.0066708	1.40001e-05	-0.2085	0.3981	0.6006	0.02547	9	122282364	18.8334
Beef intake	Pulmonary Arterial Hypertension	rs146792227	C	T	0.02556	0.00581859	1.09999e-05	-0.0891	0.3952	0.8216	0.02643	3	138640832	19.2968
Beef intake	Pulmonary Arterial Hypertension	rs1469964	G	A	-0.00710739	0.0017287	3.89996e-05	0.0436	0.127	0.7314	0.4609	2	109170731	16.9037
Beef intake	Pulmonary Arterial Hypertension	rs1470610	C	G	-0.0122159	0.00215779	1.5e-08	-0.3062	0.164	0.0620098	0.1849	2	33866464	32.0503
Beef intake	Pulmonary Arterial Hypertension	rs149405000	A	G	0.0311646	0.0068932	6.19998e-06	-0.556	0.4966	0.2629	0.01728	3	1323908	20.44
Beef intake	Pulmonary Arterial Hypertension	rs149600309	T	C	0.0397438	0.00956564	3.29997e-05	-0.2007	0.9326	0.8296	0.005058	4	183433511	17.2628
Beef intake	Pulmonary Arterial Hypertension	rs150202956	G	A	-0.0444257	0.0102708	1.5e-05	0.4881	0.3582	0.173	0.03066	4	161699905	18.7094
Beef intake	Pulmonary Arterial Hypertension	rs1503081	G	A	0.0103679	0.00251469	3.69999e-05	0.0737	0.2056	0.7199	0.8915	3	104740516	16.9986
Beef intake	Pulmonary Arterial Hypertension	rs150318578	G	C	-0.0467504	0.0114454	4.39997e-05	0.1971	1.0679	0.8536	0.003765	8	140778021	16.6843
Beef intake	Pulmonary Arterial Hypertension	rs150815341	G	A	0.0269049	0.00594065	5.89997e-06	0.7191	0.4392	0.1016	0.02199	3	53589117	20.5114
Beef intake	Pulmonary Arterial Hypertension	rs1553755	A	C	-0.0113762	0.00253504	7.19996e-06	-0.2013	0.253	0.4262	0.9298	17	46563757	20.1384
Beef intake	Pulmonary Arterial Hypertension	rs1555302	C	A	-0.00906522	0.00185031	9.59997e-07	-0.0445	0.1405	0.7511	0.2831	20	43430968	24.0031
Beef intake	Pulmonary Arterial Hypertension	rs1556147	T	A	0.00991399	0.0018222	5.30005e-08	-0.0038	0.148	0.9796	0.7477	9	131936055	29.6009
Beef intake	Pulmonary Arterial Hypertension	rs1576655	C	A	-0.00769581	0.0017786	1.5e-05	-0.3018	0.1361	0.0265999	0.6733	13	79587841	18.722
Beef intake	Pulmonary Arterial Hypertension	rs159913	T	C	0.00771676	0.00172829	8e-06	0.0978	0.1291	0.4489	0.3939	5	37053983	19.9359
Beef intake	Pulmonary Arterial Hypertension	rs16928180	A	G	-0.0205379	0.00467575	1.09999e-05	0.5635	0.3391	0.0966207	0.03515	12	289766	19.2934
Beef intake	Pulmonary Arterial Hypertension	rs16983844	A	G	-0.00894675	0.00207836	1.7e-05	0.0627	0.1636	0.7013	0.1815	20	62225508	18.5306
Beef intake	Pulmonary Arterial Hypertension	rs16993506	C	G	-0.00920612	0.00219462	2.69998e-05	-0.225	0.1621	0.165	0.1906	22	45547603	17.5968
Beef intake	Pulmonary Arterial Hypertension	rs16995750	T	C	-0.00826257	0.00195594	2.39999e-05	0.1524	0.1585	0.3362	0.2091	20	15425023	17.8451
Beef intake	Pulmonary Arterial Hypertension	rs17121191	A	C	-0.0113178	0.00267409	2.30001e-05	-0.0359	0.2023	0.8593	0.1124	1	61350719	17.9132
Beef intake	Pulmonary Arterial Hypertension	rs17274957	A	G	-0.00852526	0.00173914	9.49992e-07	-0.1416	0.1388	0.3074	0.3108	7	36324938	24.0296
Beef intake	Pulmonary Arterial Hypertension	rs173420	T	C	0.00746219	0.00171665	1.40001e-05	-0.0042	0.1269	0.9734	0.481	5	158071017	18.896
Beef intake	Pulmonary Arterial Hypertension	rs17348302	C	T	-0.00971554	0.00213772	5.49997e-06	-0.1505	0.1449	0.2988	0.2574	19	3349305	20.6553
Beef intake	Pulmonary Arterial Hypertension	rs17413652	A	G	-0.0121641	0.00251848	1.40001e-06	-0.0377	0.2214	0.8648	0.09208	1	46767176	23.3283
Beef intake	Pulmonary Arterial Hypertension	rs17494319	T	C	-0.00886427	0.00208008	2e-05	-0.0635	0.1629	0.696599	0.1877	10	101373729	18.1604
Beef intake	Pulmonary Arterial Hypertension	rs17501421	A	G	-0.0166413	0.00339788	9.69996e-07	0.0014	0.2532	0.9956	0.06879	13	66919913	23.986
Beef intake	Pulmonary Arterial Hypertension	rs17587706	T	C	-0.0100254	0.00242073	3.50002e-05	-0.2956	0.2479	0.2331	0.07445	11	107199658	17.1518
Beef intake	Pulmonary Arterial Hypertension	rs17624102	T	C	0.0212405	0.00437752	1.2e-06	-0.1566	0.6301	0.8037	0.01179	18	24570647	23.5436
Beef intake	Pulmonary Arterial Hypertension	rs17769886	G	T	-0.0113485	0.00265157	1.89998e-05	-0.0197	0.1777	0.9118	0.1497	16	24701728	18.3177
Beef intake	Pulmonary Arterial Hypertension	rs1792420	C	T	-0.00870505	0.00206148	2.39999e-05	-0.0079	0.148	0.9573	0.2422	11	114579777	17.8314
Beef intake	Pulmonary Arterial Hypertension	rs1792734	A	G	0.00873734	0.00206199	2.30001e-05	-0.2956	0.1535	0.0540194	0.7835	18	53849448	17.955
Beef intake	Pulmonary Arterial Hypertension	rs1833932	T	C	0.00793417	0.00174604	5.49997e-06	-0.0218	0.1323	0.8688	0.3585	16	70104859	20.6488
Beef intake	Pulmonary Arterial Hypertension	rs185094096	A	G	0.0154172	0.00367215	2.69998e-05	0.3574	0.2304	0.1208	0.08522	7	115218009	17.6267
Beef intake	Pulmonary Arterial Hypertension	rs186531	G	A	0.0118952	0.00285909	3.2e-05	0.0141	0.2017	0.9444	0.887	21	43808927	17.3096
Beef intake	Pulmonary Arterial Hypertension	rs187160427	A	G	0.0192329	0.0037676	3.29997e-07	0.0803	0.3818	0.8335	0.02941	10	114238724	26.0591
Beef intake	Pulmonary Arterial Hypertension	rs1884	C	G	-0.00955636	0.00197045	1.2e-06	-0.2304	0.1366	0.0915609	0.3134	11	112880597	23.5209
Beef intake	Pulmonary Arterial Hypertension	rs188514098	A	C	0.0317283	0.00687599	3.89996e-06	-0.5047	0.5127	0.325	0.01558	7	85771837	21.2923
Beef intake	Pulmonary Arterial Hypertension	rs188863081	T	G	0.0370995	0.00880384	2.5e-05	0.8935	0.4028	0.0265497	0.02477	8	3966814	17.7579
Beef intake	Pulmonary Arterial Hypertension	rs192299121	A	C	0.0390838	0.00915315	2e-05	0.6829	0.9282	0.4618	0.004787	2	4406005	18.2328
Beef intake	Pulmonary Arterial Hypertension	rs1985299	G	A	-0.00725294	0.00172747	2.69998e-05	0.0935	0.1292	0.4695	0.4444	3	183538416	17.6282
Beef intake	Pulmonary Arterial Hypertension	rs201023937	T	C	0.0181502	0.00415496	1.29999e-05	0.0278	0.2266	0.9023	0.09676	22	16866502	19.0822
Beef intake	Pulmonary Arterial Hypertension	rs2011863	C	T	-0.0076047	0.00172535	1e-05	0.0037	0.1294	0.9773	0.4071	16	48733719	19.4272
Beef intake	Pulmonary Arterial Hypertension	rs2029219	G	T	0.0102034	0.00237089	1.7e-05	0.2276	0.1474	0.1226	0.2398	8	32157192	18.5211
Beef intake	Pulmonary Arterial Hypertension	rs2107601	T	C	-0.0133452	0.00272286	9.49992e-07	-0.0397	0.1842	0.8295	0.1358	7	88511233	24.0215
Beef intake	Pulmonary Arterial Hypertension	rs213514	G	A	0.00712084	0.0017132	3.2e-05	-0.1189	0.1284	0.3542	0.4341	7	26931894	17.2761
Beef intake	Pulmonary Arterial Hypertension	rs2135354	A	G	-0.00804174	0.00182043	1e-05	-0.2104	0.1442	0.1446	0.2639	4	114001887	19.5143
Beef intake	Pulmonary Arterial Hypertension	rs2162893	G	A	0.00737011	0.00176152	2.90001e-05	-0.1178	0.1326	0.3744	0.6396	5	110558064	17.5054
Beef intake	Pulmonary Arterial Hypertension	rs2323771	T	C	0.00823143	0.00184186	7.90005e-06	0.2216	0.1361	0.1036	0.3195	11	129685016	19.9727
Beef intake	Pulmonary Arterial Hypertension	rs2403202	C	G	-0.00917913	0.00180931	3.89996e-07	0.2718	0.135	0.0439896	0.6657	14	104080042	25.7381
Beef intake	Pulmonary Arterial Hypertension	rs2541303	G	A	-0.0102144	0.00196775	2.1e-07	-0.0649	0.1575	0.680201	0.2073	12	22445690	26.9455
Beef intake	Pulmonary Arterial Hypertension	rs2567950	G	T	0.00927696	0.00173005	8.19993e-08	-0.2662	0.1401	0.0574302	0.7093	4	171877419	28.7537
Beef intake	Pulmonary Arterial Hypertension	rs267733	G	A	0.0112895	0.00232531	1.2e-06	-0.1876	0.1814	0.301	0.1464	1	150958836	23.5715
Beef intake	Pulmonary Arterial Hypertension	rs2718168	C	G	0.00774091	0.00174677	9.40005e-06	-0.3013	0.1314	0.0218298	0.6239	7	135131349	19.6387
Beef intake	Pulmonary Arterial Hypertension	rs2721211	G	C	0.00765581	0.00186275	4e-05	-0.0337	0.1431	0.8139	0.7261	8	15652269	16.8917
Beef intake	Pulmonary Arterial Hypertension	rs2726034	C	T	-0.00791267	0.0018283	1.5e-05	0.1828	0.137	0.1819	0.3132	16	28336882	18.7306
Beef intake	Pulmonary Arterial Hypertension	rs2818870	C	T	0.0100002	0.00221681	6.4e-06	-0.1505	0.1856	0.4174	0.863	1	247163187	20.3498
Beef intake	Pulmonary Arterial Hypertension	rs28570979	G	A	0.00896239	0.0019519	4.39997e-06	0.0144	0.1509	0.924	0.2281	4	79429693	21.083
Beef intake	Pulmonary Arterial Hypertension	rs28958	C	T	0.00783915	0.0017625	8.70001e-06	0.0173	0.1296	0.8936	0.4114	17	31324657	19.7824
Beef intake	Pulmonary Arterial Hypertension	rs2934577	T	C	0.00859168	0.00209566	4.09996e-05	0.0494	0.1523	0.745501	0.2249	17	65686154	16.8079
Beef intake	Pulmonary Arterial Hypertension	rs2965199	A	G	-0.00851446	0.00179648	2.1e-06	-0.0541	0.1459	0.7105	0.7419	19	19475088	22.4631
Beef intake	Pulmonary Arterial Hypertension	rs3012075	G	A	-0.00775563	0.00171008	5.80003e-06	-0.1604	0.1277	0.2092	0.5643	10	126714966	20.5684
Beef intake	Pulmonary Arterial Hypertension	rs34189411	C	T	0.0125188	0.00294609	2.1e-05	-0.0453	0.2126	0.8314	0.09938	4	44351229	18.0565
Beef intake	Pulmonary Arterial Hypertension	rs34465895	G	A	-0.021779	0.00456927	1.89998e-06	-0.5549	0.3633	0.1267	0.03189	11	75530557	22.7186
Beef intake	Pulmonary Arterial Hypertension	rs34518374	C	T	0.0117009	0.00257488	5.49997e-06	0.2987	0.2165	0.1677	0.09599	12	103846180	20.6502
Beef intake	Pulmonary Arterial Hypertension	rs34534051	A	C	0.00770911	0.00178276	1.5e-05	-0.1504	0.1347	0.2641	0.338	3	21112793	18.6992
Beef intake	Pulmonary Arterial Hypertension	rs34744991	T	C	-0.0151219	0.00333992	5.99998e-06	0.045	0.2624	0.864	0.066	2	8657251	20.4994
Beef intake	Pulmonary Arterial Hypertension	rs34746651	A	G	0.00891121	0.00201357	9.59997e-06	0.1956	0.1408	0.1645	0.2818	2	223849086	19.5857
Beef intake	Pulmonary Arterial Hypertension	rs34962644	G	A	-0.0217257	0.00428921	4.09996e-07	-0.1048	0.3382	0.756599	0.03727	12	130163903	25.6562
Beef intake	Pulmonary Arterial Hypertension	rs35413295	A	C	0.00879498	0.00206883	2.1e-05	0.1453	0.1478	0.3255	0.2432	12	111300662	18.0726
Beef intake	Pulmonary Arterial Hypertension	rs35538053	A	T	0.0090184	0.00210261	1.79999e-05	-0.1846	0.1874	0.3247	0.1317	1	26826513	18.3968
Beef intake	Pulmonary Arterial Hypertension	rs35556085	A	G	0.0115965	0.00251241	3.89996e-06	-0.2504	0.1739	0.1499	0.1605	6	141820659	21.3046
Beef intake	Pulmonary Arterial Hypertension	rs35609114	G	A	-0.00705534	0.00173384	4.70002e-05	0.168	0.1285	0.1911	0.4497	19	32457872	16.5584
Beef intake	Pulmonary Arterial Hypertension	rs367842	G	A	-0.00868601	0.00204085	2.1e-05	0.0512	0.1365	0.707301	0.6861	5	19552998	18.1142
Beef intake	Pulmonary Arterial Hypertension	rs368196	C	T	0.00734065	0.0017168	1.89998e-05	0.3708	0.1271	0.00354397	0.4857	21	27531267	18.2822
Beef intake	Pulmonary Arterial Hypertension	rs3764002	T	C	-0.0086757	0.00194509	8.19993e-06	0.1819	0.1335	0.173	0.3443	12	108618630	19.8943
Beef intake	Pulmonary Arterial Hypertension	rs3769983	A	G	0.00765159	0.00171008	7.69999e-06	0.1938	0.1284	0.1314	0.4259	2	161994383	20.0203
Beef intake	Pulmonary Arterial Hypertension	rs386231	T	C	0.00885342	0.00192628	4.30002e-06	0.0567	0.1364	0.677699	0.6901	1	162325823	21.1243
Beef intake	Pulmonary Arterial Hypertension	rs3896869	G	A	0.0219209	0.00522552	2.69998e-05	0.282	0.2961	0.341	0.9525	12	93070571	17.5978
Beef intake	Pulmonary Arterial Hypertension	rs3903663	G	A	0.00840582	0.00190172	9.90011e-06	-0.0219	0.1333	0.8697	0.3485	6	128313088	19.5374
Beef intake	Pulmonary Arterial Hypertension	rs4131337	G	A	0.0102424	0.00205102	5.89997e-07	0.1904	0.155	0.2193	0.2119	16	7974635	24.9381
Beef intake	Pulmonary Arterial Hypertension	rs41476948	A	G	0.00823392	0.00174967	2.5e-06	-0.1237	0.1285	0.3357	0.4122	14	78788749	22.1463
Beef intake	Pulmonary Arterial Hypertension	rs429358	C	T	-0.0148514	0.00236847	3.59998e-10	0.0909	0.1651	0.582	0.185	19	45411941	39.3187
Beef intake	Pulmonary Arterial Hypertension	rs4514798	C	T	-0.00846581	0.00201003	2.5e-05	0.0529	0.1584	0.738401	0.1988	19	36979126	17.7391
Beef intake	Pulmonary Arterial Hypertension	rs4520936	T	C	0.00808367	0.00184538	1.2e-05	-0.204	0.1434	0.1548	0.2652	18	64099171	19.1887
Beef intake	Pulmonary Arterial Hypertension	rs4585149	C	T	-0.0108191	0.00224164	1.40001e-06	0.2123	0.1555	0.1721	0.7876	3	157493952	23.2943
Beef intake	Pulmonary Arterial Hypertension	rs4605243	T	C	0.0125103	0.00296436	2.39999e-05	-0.1597	0.2051	0.4364	0.8918	18	27820361	17.8104
Beef intake	Pulmonary Arterial Hypertension	rs4676964	T	C	0.0133533	0.00172438	9.60064e-15	-0.0713	0.1272	0.5749	0.4646	3	71034748	59.9669
Beef intake	Pulmonary Arterial Hypertension	rs4713697	C	T	-0.00791081	0.00190789	3.40001e-05	0.0208	0.1477	0.8881	0.753	6	33826590	17.1924
Beef intake	Pulmonary Arterial Hypertension	rs4714375	G	T	-0.00881509	0.00184192	1.7e-06	0.0312	0.1331	0.8149	0.3435	6	40724131	22.904
Beef intake	Pulmonary Arterial Hypertension	rs4720233	G	A	-0.00868316	0.00211556	4.09996e-05	-0.1179	0.1834	0.5204	0.1517	7	4335087	16.8463
Beef intake	Pulmonary Arterial Hypertension	rs4725893	G	A	0.00871629	0.0021238	4.09996e-05	0.1756	0.1471	0.2324	0.751	7	150112138	16.8436
Beef intake	Pulmonary Arterial Hypertension	rs4759074	T	C	0.00877732	0.00173537	4.20001e-07	-0.0915	0.1278	0.4742	0.4786	12	54664097	25.5823
Beef intake	Pulmonary Arterial Hypertension	rs4790292	A	C	-0.0105904	0.00238015	8.60003e-06	0.2036	0.1684	0.2267	0.1707	17	1824305	19.7978
Beef intake	Pulmonary Arterial Hypertension	rs4841948	C	T	0.00699974	0.00171584	4.49997e-05	-0.0616	0.1309	0.6381	0.3875	9	137831521	16.6422
Beef intake	Pulmonary Arterial Hypertension	rs4863708	A	C	0.00866037	0.00188126	4.20001e-06	0.2024	0.1594	0.2041	0.2008	4	140873893	21.1922
Beef intake	Pulmonary Arterial Hypertension	rs4905538	T	C	-0.00745173	0.001724	1.5e-05	0.1093	0.127	0.3897	0.5222	14	97208857	18.6827
Beef intake	Pulmonary Arterial Hypertension	rs4916505	G	T	-0.00869591	0.00172774	4.79999e-07	-0.0938	0.1312	0.4747	0.6152	3	196184358	25.3322
Beef intake	Pulmonary Arterial Hypertension	rs4924070	A	G	0.0102326	0.00236883	1.6e-05	-0.2003	0.1763	0.256	0.1534	15	36715788	18.6597
Beef intake	Pulmonary Arterial Hypertension	rs546159	A	C	-0.00744362	0.00172491	1.6e-05	0.0738	0.1312	0.573801	0.3731	11	115758511	18.6224
Beef intake	Pulmonary Arterial Hypertension	rs55937157	A	C	-0.00921425	0.00218147	2.39999e-05	0.3427	0.183	0.0611604	0.1446	10	86506253	17.8411
Beef intake	Pulmonary Arterial Hypertension	rs56094582	C	T	-0.0130441	0.00292657	8.30004e-06	0.241	0.1864	0.1961	0.1322	14	67264221	19.866
Beef intake	Pulmonary Arterial Hypertension	rs58622005	A	C	0.00816603	0.00189675	1.7e-05	-0.0583	0.1501	0.697599	0.242	14	30784415	18.5354
Beef intake	Pulmonary Arterial Hypertension	rs59682551	G	T	0.00846198	0.00199691	2.30001e-05	-0.0739	0.1678	0.659699	0.1748	1	200961883	17.9567
Beef intake	Pulmonary Arterial Hypertension	rs60255715	G	C	0.0164135	0.00331142	7.19996e-07	0.0322	0.263	0.9024	0.06152	19	18772801	24.5682
Beef intake	Pulmonary Arterial Hypertension	rs60531828	C	G	-0.0249267	0.006089	4.20001e-05	0.3584	0.5862	0.5409	0.01243	9	35820087	16.7586
Beef intake	Pulmonary Arterial Hypertension	rs61845699	A	G	0.00809301	0.00171264	2.30001e-06	0.1201	0.132	0.3628	0.3777	10	43759795	22.33
Beef intake	Pulmonary Arterial Hypertension	rs61956325	A	G	0.00897448	0.00218071	3.89996e-05	-0.2654	0.1697	0.1179	0.1724	12	55827707	16.9365
Beef intake	Pulmonary Arterial Hypertension	rs61959596	T	C	0.0113528	0.00277024	4.20001e-05	0.2172	0.1874	0.2464	0.1321	13	76456577	16.7947
Beef intake	Pulmonary Arterial Hypertension	rs62015188	A	C	0.0331772	0.00647436	2.99999e-07	0.2314	0.3574	0.5175	0.03377	15	68056480	26.2595
Beef intake	Pulmonary Arterial Hypertension	rs62068700	A	G	0.0131783	0.0030993	2.1e-05	0.0148	0.1659	0.929	0.1768	16	89668511	18.0797
Beef intake	Pulmonary Arterial Hypertension	rs62076142	A	G	0.00965369	0.00215167	7.19996e-06	0.3199	0.165	0.0525702	0.1828	17	80920765	20.1296
Beef intake	Pulmonary Arterial Hypertension	rs62128183	T	G	0.00749895	0.00173914	1.6e-05	-0.0776	0.1334	0.5608	0.3482	19	55880385	18.5922
Beef intake	Pulmonary Arterial Hypertension	rs62169335	T	C	-0.00968628	0.00173523	2.39999e-08	0.1008	0.1277	0.4298	0.5038	2	147946069	31.1602
Beef intake	Pulmonary Arterial Hypertension	rs62357369	A	C	-0.028232	0.0066459	2.19999e-05	-1.046	0.9468	0.2692	0.005333	5	28223461	18.0458
Beef intake	Pulmonary Arterial Hypertension	rs62396185	C	G	-0.0148447	0.00195102	2.80027e-14	0.0488	0.1299	0.707499	0.4045	6	26180634	57.8921
Beef intake	Pulmonary Arterial Hypertension	rs62419271	C	G	-0.0316308	0.00689415	4.49997e-06	1.0529	0.6294	0.0943604	0.01159	6	102200329	21.0503
Beef intake	Pulmonary Arterial Hypertension	rs645040	T	G	0.0104384	0.00203926	3.09999e-07	-0.0066	0.1793	0.9705	0.8507	3	135926622	26.2013
Beef intake	Pulmonary Arterial Hypertension	rs6578669	C	T	0.0114026	0.00263832	1.5e-05	0.3553	0.2321	0.1258	0.9191	11	5656743	18.679
Beef intake	Pulmonary Arterial Hypertension	rs6669189	T	C	-0.00804146	0.00174883	4.30002e-06	0.1172	0.127	0.3561	0.4658	1	75011358	21.1434
Beef intake	Pulmonary Arterial Hypertension	rs6669422	A	G	0.0283347	0.00626779	6.19998e-06	-0.4506	0.476	0.3438	0.01894	1	97575392	20.4366
Beef intake	Pulmonary Arterial Hypertension	rs66783028	T	C	-0.00799848	0.00183817	1.40001e-05	0.1802	0.1362	0.1858	0.3191	5	118054755	18.9341
Beef intake	Pulmonary Arterial Hypertension	rs6717296	A	C	-0.00814948	0.00186408	1.2e-05	-0.101	0.141	0.4736	0.2913	2	238822924	19.1131
Beef intake	Pulmonary Arterial Hypertension	rs6739040	G	A	0.0172427	0.00335345	2.69998e-07	-0.2413	0.3629	0.5061	0.03398	2	217951726	26.4379
Beef intake	Pulmonary Arterial Hypertension	rs6754847	A	T	-0.0129793	0.0029802	1.29999e-05	0.0054	0.324	0.9867	0.0417	2	176152317	18.9676
Beef intake	Pulmonary Arterial Hypertension	rs67616875	A	C	-0.00994177	0.0021258	2.90001e-06	0.0793	0.1547	0.6084	0.2161	15	101143531	21.8717
Beef intake	Pulmonary Arterial Hypertension	rs6791758	C	T	0.00828915	0.00172025	1.40001e-06	-0.0938	0.1275	0.4618	0.535	3	171323723	23.2186
Beef intake	Pulmonary Arterial Hypertension	rs6822764	T	A	-0.0102717	0.00248873	3.69999e-05	-0.6398	0.2297	0.00534601	0.9116	4	26818299	17.0345
Beef intake	Pulmonary Arterial Hypertension	rs684016	A	C	0.00702978	0.00171288	4.09996e-05	0.2395	0.1273	0.0599902	0.5245	1	10537090	16.8434
Beef intake	Pulmonary Arterial Hypertension	rs6851529	T	C	0.00795517	0.00173721	4.70002e-06	0.1754	0.1298	0.1765	0.6033	4	187932470	20.9698
Beef intake	Pulmonary Arterial Hypertension	rs6881034	C	T	0.00819762	0.00191297	1.79999e-05	-0.064	0.1338	0.6326	0.3348	5	134405482	18.3637
Beef intake	Pulmonary Arterial Hypertension	rs6964248	A	G	-0.0150453	0.00345089	1.29999e-05	0.5283	0.5608	0.3461	0.01479	7	156648137	19.0081
Beef intake	Pulmonary Arterial Hypertension	rs699758	G	A	-0.0207059	0.00482538	1.79999e-05	0.1056	0.262	0.6868	0.9394	1	116490938	18.413
Beef intake	Pulmonary Arterial Hypertension	rs7018123	G	A	-0.00860998	0.00187282	4.30002e-06	0.0811	0.1324	0.5405	0.3547	8	93667572	21.1355
Beef intake	Pulmonary Arterial Hypertension	rs71510412	T	C	-0.0170616	0.00396227	1.7e-05	-0.2031	0.2802	0.4687	0.05715	9	27075512	18.5418
Beef intake	Pulmonary Arterial Hypertension	rs71559014	G	A	0.0151489	0.00310218	1e-06	0.5495	0.2906	0.0586597	0.05195	6	27122444	23.8467
Beef intake	Pulmonary Arterial Hypertension	rs7164899	G	T	0.00785847	0.00186843	2.59998e-05	-0.103	0.1304	0.4297	0.613	15	95390043	17.6898
Beef intake	Pulmonary Arterial Hypertension	rs7174015	A	G	0.00835111	0.00174992	1.79999e-06	0.0642	0.1337	0.6312	0.3461	15	50717068	22.7747
Beef intake	Pulmonary Arterial Hypertension	rs7199285	T	C	-0.00942589	0.0022367	2.5e-05	-0.0521	0.1683	0.757	0.1744	16	19980931	17.7594
Beef intake	Pulmonary Arterial Hypertension	rs7220792	T	A	-0.0105505	0.00200736	1.5e-07	0.0484	0.1443	0.7376	0.7359	17	74618461	27.6246
Beef intake	Pulmonary Arterial Hypertension	rs7238302	T	G	0.00796071	0.00172796	4.09996e-06	-0.1228	0.1271	0.334	0.5092	18	65623877	21.2244
Beef intake	Pulmonary Arterial Hypertension	rs72728022	G	A	0.0161413	0.0036008	7.39997e-06	-0.4113	0.3589	0.2517	0.03407	1	87824817	20.0946
Beef intake	Pulmonary Arterial Hypertension	rs72779821	G	T	0.010406	0.00214786	1.29999e-06	-0.073	0.1739	0.674599	0.1622	16	9743591	23.4723
Beef intake	Pulmonary Arterial Hypertension	rs72892567	T	C	0.0167036	0.00379392	1.09999e-05	0.0593	0.3513	0.8658	0.0338	2	52938595	19.384
Beef intake	Pulmonary Arterial Hypertension	rs72942747	C	T	0.0154628	0.00361824	1.89998e-05	-0.3819	0.2853	0.1807	0.05775	6	53276646	18.2634
Beef intake	Pulmonary Arterial Hypertension	rs73036731	G	A	-0.00916384	0.00224867	4.60002e-05	-0.0439	0.1647	0.79	0.1787	7	3479653	16.6075
Beef intake	Pulmonary Arterial Hypertension	rs73064262	A	G	0.0214073	0.00500642	1.89998e-05	0.2892	0.3363	0.3899	0.03695	12	18674557	18.2839
Beef intake	Pulmonary Arterial Hypertension	rs7308329	T	C	-0.00711956	0.00172183	3.59998e-05	0.1248	0.1271	0.3263	0.5085	12	93745058	17.0972
Beef intake	Pulmonary Arterial Hypertension	rs73645619	G	A	-0.0344512	0.0077065	7.79992e-06	-0.1378	0.4236	0.745	0.0233	9	28223750	19.9845
Beef intake	Pulmonary Arterial Hypertension	rs73709416	T	C	0.0106165	0.00248917	2e-05	0.3256	0.1853	0.0790005	0.1445	8	123049467	18.1909
Beef intake	Pulmonary Arterial Hypertension	rs74045004	A	T	-0.00947552	0.00193634	9.90011e-07	-0.0597	0.1338	0.6555	0.3398	14	41863097	23.9465
Beef intake	Pulmonary Arterial Hypertension	rs74322656	G	A	-0.0418589	0.0101938	4e-05	0.1985	0.3795	0.600999	0.02945	8	97533384	16.8618
Beef intake	Pulmonary Arterial Hypertension	rs74818437	A	G	0.0196703	0.00411355	1.7e-06	0.1746	0.2892	0.5461	0.05085	5	124070735	22.8659
Beef intake	Pulmonary Arterial Hypertension	rs74854649	A	G	0.0142162	0.00316051	6.90001e-06	-0.13	0.2067	0.5293	0.1044	6	157373244	20.2326
Beef intake	Pulmonary Arterial Hypertension	rs75191738	T	C	0.011484	0.00241273	1.89998e-06	-0.1084	0.1775	0.5413	0.1522	6	130348257	22.6553
Beef intake	Pulmonary Arterial Hypertension	rs7552852	C	T	-0.00752224	0.0018519	4.90004e-05	-0.253	0.1474	0.0859904	0.2467	1	90597198	16.4991
Beef intake	Pulmonary Arterial Hypertension	rs75582016	T	C	0.0157416	0.00377782	3.09999e-05	0.2518	0.2972	0.3968	0.047	12	26768400	17.3626
Beef intake	Pulmonary Arterial Hypertension	rs7597864	T	C	0.00870439	0.00186607	3.09999e-06	-0.2126	0.1475	0.1496	0.2512	2	65403970	21.7581
Beef intake	Pulmonary Arterial Hypertension	rs7601686	T	C	-0.00871536	0.00175587	6.90001e-07	-0.2561	0.1277	0.04495	0.4302	2	206958722	24.6369
Beef intake	Pulmonary Arterial Hypertension	rs76163108	A	T	-0.0123909	0.00302251	4.09996e-05	-0.0986	0.2193	0.6531	0.0929	16	64458095	16.8062
Beef intake	Pulmonary Arterial Hypertension	rs7664190	T	C	-0.00879611	0.00192985	5.19996e-06	0.2375	0.1394	0.0883405	0.3024	4	130603085	20.7747
Beef intake	Pulmonary Arterial Hypertension	rs77421117	G	A	-0.0172779	0.00399735	1.5e-05	-0.6162	0.2972	0.0381101	0.04762	4	150124017	18.6826
Beef intake	Pulmonary Arterial Hypertension	rs77461037	C	T	0.0161725	0.00389754	3.29997e-05	0.165	0.2077	0.4271	0.1021	2	206119830	17.2176
Beef intake	Pulmonary Arterial Hypertension	rs77592147	G	A	0.0275713	0.0067607	4.49997e-05	0.097	0.3771	0.797	0.02905	4	148205002	16.6315
Beef intake	Pulmonary Arterial Hypertension	rs77862656	T	C	0.0153164	0.00304096	4.70002e-07	-0.2341	0.1842	0.2037	0.1378	17	33669329	25.3683
Beef intake	Pulmonary Arterial Hypertension	rs77911607	T	C	-0.0153284	0.003416	7.19996e-06	0.0407	0.2951	0.8903	0.0506	8	145100221	20.1353
Beef intake	Pulmonary Arterial Hypertension	rs7791463	A	G	0.00954846	0.00171063	2.39999e-08	0.1084	0.127	0.3936	0.4756	7	97819047	31.1569
Beef intake	Pulmonary Arterial Hypertension	rs77997248	T	C	0.0170334	0.00403164	2.39999e-05	-0.2915	0.3333	0.3818	0.03848	20	1916836	17.85
Beef intake	Pulmonary Arterial Hypertension	rs7816356	C	T	-0.0081293	0.0018403	1e-05	-0.0978	0.1273	0.4423	0.4419	8	70232924	19.5132
Beef intake	Pulmonary Arterial Hypertension	rs78242340	G	A	-0.0076992	0.00179228	1.7e-05	0.2276	0.135	0.0919602	0.3277	18	37025055	18.4535
Beef intake	Pulmonary Arterial Hypertension	rs78254607	A	C	0.0112483	0.00248489	5.99998e-06	0.1681	0.2101	0.4238	0.104	8	110606608	20.4908
Beef intake	Pulmonary Arterial Hypertension	rs784251	T	C	-0.0103387	0.00171651	1.7e-09	0.0132	0.1271	0.917	0.4933	18	53412903	36.2777
Beef intake	Pulmonary Arterial Hypertension	rs78598948	G	A	0.0136156	0.00328711	3.40001e-05	-0.3482	0.2731	0.2022	0.06015	1	232396438	17.1571
Beef intake	Pulmonary Arterial Hypertension	rs78667412	A	G	-0.0156379	0.00381273	4.09996e-05	0.1205	0.3273	0.7127	0.03952	5	9748918	16.8223
Beef intake	Pulmonary Arterial Hypertension	rs7902949	T	C	-0.00956567	0.0020129	2e-06	0.059	0.1469	0.6879	0.7478	10	53932566	22.5832
Beef intake	Pulmonary Arterial Hypertension	rs79392886	T	A	-0.0182421	0.0043411	2.59998e-05	0.1525	0.3464	0.6598	0.03635	4	90754441	17.6583
Beef intake	Pulmonary Arterial Hypertension	rs7974084	C	A	-0.0119837	0.00257414	3.2e-06	0.0026	0.1977	0.9896	0.1153	12	39654700	21.6729
Beef intake	Pulmonary Arterial Hypertension	rs79809011	A	G	-0.0280593	0.00508482	3.40001e-08	-0.5385	0.7089	0.4475	0.009718	8	10126532	30.4511
Beef intake	Pulmonary Arterial Hypertension	rs79998957	T	C	-0.0177324	0.00389137	5.19996e-06	0.0573	0.2248	0.7986	0.08775	4	10823723	20.7649
Beef intake	Pulmonary Arterial Hypertension	rs80321956	A	G	0.0363798	0.00747579	1.09999e-06	-0.5545	0.7178	0.4398	0.008924	13	80571300	23.6813
Beef intake	Pulmonary Arterial Hypertension	rs803370	C	T	0.00964844	0.00189263	3.40001e-07	-0.2215	0.149	0.1372	0.7587	1	44677803	25.9886
Beef intake	Pulmonary Arterial Hypertension	rs872628	A	G	0.00794684	0.0018104	1.09999e-05	-0.0252	0.1319	0.8483	0.3748	9	107815188	19.2681
Beef intake	Pulmonary Arterial Hypertension	rs878674	A	G	0.00814689	0.0018756	1.40001e-05	0.0098	0.1334	0.9412	0.6615	13	58394619	18.867
Beef intake	Pulmonary Arterial Hypertension	rs885765	G	A	-0.0128062	0.00310235	3.69999e-05	-0.2454	0.2247	0.2747	0.08877	19	11216700	17.0396
Beef intake	Pulmonary Arterial Hypertension	rs897509	G	A	-0.00886239	0.00171667	2.39999e-07	0.24	0.1291	0.0629999	0.4109	2	33150932	26.6519
Beef intake	Pulmonary Arterial Hypertension	rs9312509	G	A	-0.00783782	0.00184676	2.19999e-05	0.1187	0.1443	0.411	0.7256	4	172557879	18.0123
Beef intake	Pulmonary Arterial Hypertension	rs9319848	A	G	-0.00940045	0.00205386	4.70002e-06	0.2264	0.1411	0.1086	0.7204	18	70304838	20.9486
Beef intake	Pulmonary Arterial Hypertension	rs9322984	G	A	0.00925508	0.00210198	1.09999e-05	0.0702	0.151	0.642	0.7685	14	21921380	19.3867
Beef intake	Pulmonary Arterial Hypertension	rs9359366	G	A	0.0072547	0.00178201	4.70002e-05	0.0715	0.1311	0.5854	0.3732	6	79844147	16.5737
Beef intake	Pulmonary Arterial Hypertension	rs937813	C	T	0.0147037	0.00275152	9.09997e-08	-0.2383	0.2099	0.2563	0.1008	2	28301540	28.5567
Beef intake	Pulmonary Arterial Hypertension	rs940573	C	A	-0.00770644	0.00172997	8.40001e-06	0.0253	0.1324	0.8485	0.6429	4	58198470	19.8441
Beef intake	Pulmonary Arterial Hypertension	rs9511415	T	C	0.0304059	0.00720977	2.5e-05	-0.4046	0.5282	0.4436	0.01709	13	25274913	17.7858
Beef intake	Pulmonary Arterial Hypertension	rs952645	C	T	0.00793001	0.001723	4.20001e-06	-0.0104	0.1277	0.935	0.471	13	103989730	21.1825
Beef intake	Pulmonary Arterial Hypertension	rs9615805	A	G	0.0135409	0.00281801	1.5e-06	0.3438	0.1834	0.06092	0.1392	22	48613029	23.0893
Beef intake	Pulmonary Arterial Hypertension	rs9643511	C	A	-0.011479	0.00255804	7.19996e-06	-0.1396	0.1874	0.4562	0.1314	8	60543992	20.1369
Beef intake	Pulmonary Arterial Hypertension	rs9861346	T	C	-0.0123998	0.00243565	3.59998e-07	-0.2676	0.1557	0.0856604	0.7908	3	117508846	25.9179
Oily fish intake	Pulmonary Arterial Hypertension	rs10061973	T	G	-0.0108521	0.00191598	1.5e-08	-0.0901	0.1274	0.4794	0.4285	5	166811498	32.0808
Oily fish intake	Pulmonary Arterial Hypertension	rs10076975	C	T	0.0112394	0.0019672	1.09999e-08	-0.1004	0.1272	0.4298	0.4769	5	164518993	32.6429
Oily fish intake	Pulmonary Arterial Hypertension	rs10088523	A	G	-0.00992946	0.00240975	3.79997e-05	-0.0429	0.1521	0.778099	0.7693	8	93555421	16.9788
Oily fish intake	Pulmonary Arterial Hypertension	rs10137526	T	G	-0.0113956	0.00211647	7.29995e-08	-0.119	0.1531	0.4372	0.2234	14	98886128	28.9901
Oily fish intake	Pulmonary Arterial Hypertension	rs10172104	C	T	-0.00990481	0.00220328	6.90001e-06	-0.1521	0.1482	0.3047	0.7585	2	43000899	20.2094
Oily fish intake	Pulmonary Arterial Hypertension	rs10271363	A	C	-0.0165679	0.00380141	1.29999e-05	0.1834	0.1678	0.2745	0.1692	7	147495973	18.9953
Oily fish intake	Pulmonary Arterial Hypertension	rs10510554	C	T	0.0110446	0.00193636	1.2e-08	0.2007	0.1271	0.1145	0.5299	3	25099776	32.5333
Oily fish intake	Pulmonary Arterial Hypertension	rs10513136	A	G	-0.0233232	0.00386307	1.6e-09	0.5749	0.5293	0.2774	0.0158	3	141107612	36.4511
Oily fish intake	Pulmonary Arterial Hypertension	rs1053924	C	T	-0.0125065	0.00206407	1.40001e-09	-0.2824	0.1488	0.0578003	0.6375	6	32120715	36.7132
Oily fish intake	Pulmonary Arterial Hypertension	rs10744777	C	T	-0.00930854	0.0020378	4.90004e-06	-0.2729	0.1331	0.0403599	0.3475	12	112233018	20.866
Oily fish intake	Pulmonary Arterial Hypertension	rs10814826	C	G	-0.00869543	0.00206959	2.69998e-05	-0.0292	0.1562	0.8515	0.2101	9	4066363	17.6528
Oily fish intake	Pulmonary Arterial Hypertension	rs10819087	G	A	-0.0100098	0.00206656	1.29999e-06	-0.2449	0.1607	0.1276	0.799	9	128695180	23.4614
Oily fish intake	Pulmonary Arterial Hypertension	rs10824308	T	C	0.00868515	0.00203534	2e-05	0.0838	0.13	0.5193	0.3896	10	77227763	18.2088
Oily fish intake	Pulmonary Arterial Hypertension	rs10828250	G	C	-0.0201462	0.00207341	2.60016e-22	-0.3604	0.1381	0.00905107	0.3054	10	21847178	94.4095
Oily fish intake	Pulmonary Arterial Hypertension	rs10864473	A	G	-0.00939821	0.00205672	4.90004e-06	-0.0612	0.1352	0.6509	0.337	1	10883143	20.8805
Oily fish intake	Pulmonary Arterial Hypertension	rs10880887	T	C	-0.0097889	0.00194046	4.49997e-07	0.1265	0.1276	0.3216	0.4337	12	46412001	25.4483
Oily fish intake	Pulmonary Arterial Hypertension	rs11025569	T	C	-0.00913354	0.00196377	3.29997e-06	0.2232	0.1341	0.0960793	0.6634	11	3160388	21.632
Oily fish intake	Pulmonary Arterial Hypertension	rs111909233	C	T	-0.0172059	0.0040519	2.19999e-05	0.1177	0.3262	0.718199	0.04101	5	24313844	18.0317
Oily fish intake	Pulmonary Arterial Hypertension	rs11197478	T	C	0.022588	0.00505452	7.90005e-06	-0.269	0.2832	0.3422	0.05265	10	117697088	19.9708
Oily fish intake	Pulmonary Arterial Hypertension	rs112139144	A	G	-0.0111818	0.00235386	2e-06	0.0256	0.1546	0.8686	0.2175	6	157106114	22.5664
Oily fish intake	Pulmonary Arterial Hypertension	rs11223228	C	T	0.00800302	0.00192202	3.09999e-05	-0.1471	0.1301	0.258	0.3916	11	132697805	17.3377
Oily fish intake	Pulmonary Arterial Hypertension	rs11265908	C	T	-0.0101074	0.0019684	2.80001e-07	0.0598	0.1287	0.642401	0.4145	9	92077132	26.3665
Oily fish intake	Pulmonary Arterial Hypertension	rs112813872	T	C	-0.00906557	0.00204324	9.09997e-06	0.3372	0.135	0.0125	0.3335	6	74265528	19.6857
Oily fish intake	Pulmonary Arterial Hypertension	rs113761591	T	C	-0.0103989	0.00239522	1.40001e-05	0.0431	0.1427	0.7626	0.2679	3	127305355	18.8488
Oily fish intake	Pulmonary Arterial Hypertension	rs1144699	C	T	-0.0108064	0.00249082	1.40001e-05	0.2245	0.1888	0.2343	0.1289	6	16743425	18.8225
Oily fish intake	Pulmonary Arterial Hypertension	rs114497213	T	G	0.0273225	0.00423605	1.09999e-10	0.1722	0.338	0.610299	0.0378	3	115214586	41.6024
Oily fish intake	Pulmonary Arterial Hypertension	rs11558171	A	C	0.0133697	0.0028011	1.79999e-06	0.1595	0.1843	0.3869	0.135	16	58768129	22.7817
Oily fish intake	Pulmonary Arterial Hypertension	rs11576565	A	G	0.00968328	0.00191443	4.20001e-07	0.0564	0.1278	0.658999	0.4304	1	72114787	25.5839
Oily fish intake	Pulmonary Arterial Hypertension	rs11607886	C	T	-0.0115225	0.00194153	2.90001e-09	-0.0776	0.1312	0.554	0.6322	11	83204132	35.2213
Oily fish intake	Pulmonary Arterial Hypertension	rs116363054	T	C	0.0283799	0.00678291	2.90001e-05	0.0471	0.5186	0.9277	0.01571	1	18615696	17.5061
Oily fish intake	Pulmonary Arterial Hypertension	rs11648715	G	A	-0.0132797	0.00282072	2.5e-06	-0.2293	0.1995	0.2502	0.1179	16	65808760	22.1644
Oily fish intake	Pulmonary Arterial Hypertension	rs116900901	G	T	0.0203022	0.00428782	2.19999e-06	-0.2081	0.3467	0.548399	0.0357	7	116575709	22.4188
Oily fish intake	Pulmonary Arterial Hypertension	rs11711753	G	A	0.0148449	0.00346318	1.79999e-05	0.2394	0.2543	0.3466	0.9331	3	39294624	18.374
Oily fish intake	Pulmonary Arterial Hypertension	rs11740769	T	C	-0.0103287	0.0019471	1.09999e-07	0.098	0.1285	0.4456	0.4163	5	144467735	28.1394
Oily fish intake	Pulmonary Arterial Hypertension	rs11747857	T	C	-0.00969394	0.00200533	1.29999e-06	-0.1412	0.1312	0.2817	0.3818	5	141426179	23.3684
Oily fish intake	Pulmonary Arterial Hypertension	rs117551050	C	A	0.0245938	0.00519868	2.19999e-06	0.7109	0.5883	0.2269	0.01293	16	9541490	22.3803
Oily fish intake	Pulmonary Arterial Hypertension	rs11760909	G	A	0.00843174	0.0019193	1.09999e-05	-0.0798	0.1274	0.5311	0.5287	7	129992509	19.2996
Oily fish intake	Pulmonary Arterial Hypertension	rs11763069	A	G	0.0251912	0.00551787	5e-06	-0.2124	0.3457	0.538801	0.03603	7	75979679	20.8427
Oily fish intake	Pulmonary Arterial Hypertension	rs11767283	G	A	0.0176735	0.00231943	2.49977e-14	-0.1342	0.1417	0.3438	0.2844	7	121947456	58.0607
Oily fish intake	Pulmonary Arterial Hypertension	rs11777164	T	C	0.00971083	0.00199088	1.09999e-06	-0.0194	0.1296	0.881	0.3974	8	143297312	23.7915
Oily fish intake	Pulmonary Arterial Hypertension	rs11859365	C	A	0.0225669	0.00219679	9.3994e-25	0.0243	0.1365	0.8586	0.3164	16	83683945	105.528
Oily fish intake	Pulmonary Arterial Hypertension	rs11990096	T	A	-0.0104118	0.00226362	4.20001e-06	0.0897	0.142	0.5277	0.7245	8	9195378	21.1565
Oily fish intake	Pulmonary Arterial Hypertension	rs1201289	G	T	-0.0107265	0.0019595	4.39997e-08	-0.1472	0.137	0.2827	0.3173	3	176822676	29.9658
Oily fish intake	Pulmonary Arterial Hypertension	rs12203630	A	T	0.0224466	0.00546905	4.09996e-05	0.1527	0.4532	0.7361	0.02215	6	102809352	16.8452
Oily fish intake	Pulmonary Arterial Hypertension	rs1229984	C	T	-0.0268986	0.00580214	3.59998e-06	1.0323	0.9077	0.2554	0.9945	4	100239319	21.4923
Oily fish intake	Pulmonary Arterial Hypertension	rs12430336	G	A	-0.0147287	0.00352155	2.90001e-05	-0.0759	0.2432	0.755	0.07513	13	115027516	17.4929
Oily fish intake	Pulmonary Arterial Hypertension	rs12460080	A	C	0.00927804	0.00214926	1.6e-05	0.1453	0.1494	0.3308	0.2406	19	34103683	18.6352
Oily fish intake	Pulmonary Arterial Hypertension	rs12576625	C	T	0.0141226	0.00260642	5.99998e-08	-0.045	0.1739	0.7956	0.8439	11	126596003	29.3589
Oily fish intake	Pulmonary Arterial Hypertension	rs12591231	A	G	0.0145706	0.00338104	1.6e-05	0.1161	0.1819	0.5234	0.1392	15	68128484	18.5718
Oily fish intake	Pulmonary Arterial Hypertension	rs1260326	C	T	-0.00934844	0.00195229	1.7e-06	-0.1234	0.1332	0.3541	0.6499	2	27730940	22.9292
Oily fish intake	Pulmonary Arterial Hypertension	rs1263459	A	G	-0.00908313	0.00193287	2.59998e-06	-0.1039	0.1291	0.4211	0.4082	14	83454485	22.0834
Oily fish intake	Pulmonary Arterial Hypertension	rs12663865	A	G	0.012772	0.00223239	1.09999e-08	0.1119	0.1512	0.4591	0.7712	6	88103149	32.7324
Oily fish intake	Pulmonary Arterial Hypertension	rs12751490	G	A	0.00843146	0.00192454	1.2e-05	0.0447	0.1273	0.725499	0.4724	1	57019844	19.1934
Oily fish intake	Pulmonary Arterial Hypertension	rs12855717	T	C	-0.0122298	0.00192275	2e-10	-0.2447	0.1285	0.0568499	0.5658	13	101252635	40.4569
Oily fish intake	Pulmonary Arterial Hypertension	rs12896749	C	G	-0.0109641	0.00196607	2.5e-08	0.0321	0.1337	0.81	0.3447	14	100279492	31.0991
Oily fish intake	Pulmonary Arterial Hypertension	rs12906493	C	T	0.0110217	0.00236968	3.29997e-06	0.1811	0.1548	0.2422	0.2124	15	35933286	21.6331
Oily fish intake	Pulmonary Arterial Hypertension	rs12906962	C	T	0.00977226	0.00206306	2.19999e-06	0.027	0.1295	0.8346	0.3953	15	95312071	22.4371
Oily fish intake	Pulmonary Arterial Hypertension	rs12966327	T	C	-0.0110387	0.00203915	6.19998e-08	0.0185	0.1313	0.8879	0.3684	18	73208445	29.3047
Oily fish intake	Pulmonary Arterial Hypertension	rs12983532	T	C	-0.0133895	0.00223333	2e-09	-0.1055	0.1514	0.486	0.2321	19	18467322	35.9437
Oily fish intake	Pulmonary Arterial Hypertension	rs13023088	T	C	0.0136154	0.00269464	4.39997e-07	-0.0815	0.1553	0.599601	0.2129	2	100576304	25.5305
Oily fish intake	Pulmonary Arterial Hypertension	rs13040255	T	C	0.00911922	0.00204024	7.79992e-06	0.0043	0.1299	0.9734	0.6062	20	59802158	19.978
Oily fish intake	Pulmonary Arterial Hypertension	rs13058717	C	T	0.00916866	0.00193237	2.1e-06	0.2324	0.1272	0.0678406	0.5024	22	27267178	22.5129
Oily fish intake	Pulmonary Arterial Hypertension	rs13070166	A	T	0.0142105	0.00227811	4.39997e-10	0.0034	0.1532	0.9825	0.2184	3	85517507	38.9107
Oily fish intake	Pulmonary Arterial Hypertension	rs13113700	A	C	-0.0114618	0.00244881	2.90001e-06	0.0633	0.1791	0.723801	0.1499	4	132569965	21.9076
Oily fish intake	Pulmonary Arterial Hypertension	rs13128850	G	A	0.00826588	0.00199848	3.50002e-05	0.0168	0.1343	0.9007	0.3381	4	63768050	17.1072
Oily fish intake	Pulmonary Arterial Hypertension	rs13138393	A	G	-0.0104283	0.00215774	1.29999e-06	0.0399	0.1431	0.780301	0.2786	4	3381990	23.3576
Oily fish intake	Pulmonary Arterial Hypertension	rs13160801	G	C	-0.00987203	0.00195814	4.60002e-07	-0.0575	0.1321	0.663399	0.3566	5	60771688	25.4171
Oily fish intake	Pulmonary Arterial Hypertension	rs13163314	T	C	0.00954812	0.00227031	2.59998e-05	0.0271	0.162	0.867	0.1852	5	148089587	17.6875
Oily fish intake	Pulmonary Arterial Hypertension	rs13191810	T	C	0.00913347	0.00206389	9.59997e-06	0.0329	0.1839	0.8578	0.2814	6	32586831	19.5839
Oily fish intake	Pulmonary Arterial Hypertension	rs13388257	C	G	-0.0105	0.00236525	8.99995e-06	-0.156	0.2489	0.5309	0.07222	2	172957534	19.7072
Oily fish intake	Pulmonary Arterial Hypertension	rs1339229	G	A	0.0102022	0.00194264	1.5e-07	0.0599	0.1294	0.6434	0.4097	6	73158346	27.5806
Oily fish intake	Pulmonary Arterial Hypertension	rs13392599	C	T	0.00802648	0.00192158	2.99999e-05	0.109	0.131	0.4055	0.3856	2	34145246	17.4475
Oily fish intake	Pulmonary Arterial Hypertension	rs1346226	G	T	0.00826367	0.00191678	1.6e-05	-0.1613	0.1269	0.2036	0.5218	10	90094461	18.5867
Oily fish intake	Pulmonary Arterial Hypertension	rs1361016	G	T	0.0149567	0.00265295	1.7e-08	-0.1831	0.1859	0.3248	0.8644	13	54220229	31.7844
Oily fish intake	Pulmonary Arterial Hypertension	rs1367236	C	T	0.0110447	0.00257164	1.7e-05	0.1117	0.196	0.5686	0.8802	2	222316957	18.4454
Oily fish intake	Pulmonary Arterial Hypertension	rs138422878	T	C	0.0248406	0.00596184	3.09999e-05	-0.8315	0.4707	0.0772894	0.01873	8	19885453	17.3606
Oily fish intake	Pulmonary Arterial Hypertension	rs139348162	T	G	-0.027795	0.0058291	1.89998e-06	-0.3277	0.3895	0.4002	0.02874	14	98092019	22.7369
Oily fish intake	Pulmonary Arterial Hypertension	rs140440467	G	A	-0.0257338	0.00596929	1.6e-05	-0.1112	0.3426	0.745501	0.03754	19	54977019	18.585
Oily fish intake	Pulmonary Arterial Hypertension	rs141652736	C	G	0.0312201	0.00655666	1.89998e-06	-0.6127	0.6594	0.3529	0.009618	16	82538255	22.6727
Oily fish intake	Pulmonary Arterial Hypertension	rs1420077	A	G	-0.00854396	0.00192265	8.79995e-06	0.0535	0.1274	0.6747	0.4889	16	6534213	19.7478
Oily fish intake	Pulmonary Arterial Hypertension	rs142106193	A	G	0.0161989	0.00383627	2.39999e-05	-0.2107	0.2432	0.3862	0.074	8	124211882	17.8301
Oily fish intake	Pulmonary Arterial Hypertension	rs1421085	C	T	0.0184814	0.00194873	2.49977e-21	0.2738	0.1293	0.0341704	0.4163	16	53800954	89.9428
Oily fish intake	Pulmonary Arterial Hypertension	rs142267738	G	A	-0.0324823	0.00750697	1.5e-05	-0.0368	0.9934	0.9705	0.004502	7	114573691	18.7225
Oily fish intake	Pulmonary Arterial Hypertension	rs142430412	T	C	0.0336794	0.00751309	7.39997e-06	-0.0711	0.6983	0.9189	0.008364	14	46305660	20.0952
Oily fish intake	Pulmonary Arterial Hypertension	rs1427781	T	C	0.0127866	0.00273715	2.99999e-06	-0.3542	0.1903	0.0627307	0.1269	3	140173355	21.8229
Oily fish intake	Pulmonary Arterial Hypertension	rs143165341	G	T	0.0233931	0.00542861	1.6e-05	-0.1645	0.3232	0.6108	0.03931	11	56464596	18.5694
Oily fish intake	Pulmonary Arterial Hypertension	rs143386390	T	C	-0.0252328	0.00603522	2.90001e-05	0.3231	0.2967	0.2761	0.0479	1	6146588	17.4801
Oily fish intake	Pulmonary Arterial Hypertension	rs144377835	T	C	-0.0258285	0.00506776	3.50002e-07	0.3018	0.2589	0.2437	0.0644	3	70581216	25.9756
Oily fish intake	Pulmonary Arterial Hypertension	rs145286891	A	T	0.0596102	0.0131283	5.60003e-06	-0.6402	0.63	0.3095	0.01001	4	172385517	20.6169
Oily fish intake	Pulmonary Arterial Hypertension	rs145458724	G	A	0.0449715	0.0100113	7.10003e-06	-0.6133	0.6347	0.3339	0.009576	6	5246447	20.1787
Oily fish intake	Pulmonary Arterial Hypertension	rs1462290	C	T	0.00903144	0.00203777	9.29994e-06	-0.0765	0.1365	0.5754	0.6901	2	196723946	19.6428
Oily fish intake	Pulmonary Arterial Hypertension	rs149241099	A	C	0.0476438	0.0110652	1.7e-05	-0.0465	0.4736	0.9218	0.01907	16	53945738	18.5393
Oily fish intake	Pulmonary Arterial Hypertension	rs149456633	A	G	-0.0167263	0.00397409	2.59998e-05	0.8367	0.3649	0.0218499	0.03279	2	176824757	17.7143
Oily fish intake	Pulmonary Arterial Hypertension	rs150183007	C	T	-0.0420613	0.0100787	2.99999e-05	-0.9568	0.6383	0.1339	0.01052	11	17849831	17.4163
Oily fish intake	Pulmonary Arterial Hypertension	rs150198136	C	G	0.0411357	0.00989539	3.2e-05	0.107	0.5327	0.8408	0.01395	6	145730232	17.2811
Oily fish intake	Pulmonary Arterial Hypertension	rs150786824	A	G	-0.0151872	0.00343342	9.69996e-06	-0.082	0.2158	0.704099	0.09641	10	104612941	19.566
Oily fish intake	Pulmonary Arterial Hypertension	rs150911	G	A	-0.00917736	0.00217894	2.5e-05	0.0382	0.1514	0.801	0.2297	16	26826778	17.7396
Oily fish intake	Pulmonary Arterial Hypertension	rs151081436	G	A	0.0425768	0.0100044	2.1e-05	-0.2238	0.5208	0.6673	0.01496	14	61636476	18.1119
Oily fish intake	Pulmonary Arterial Hypertension	rs151998	A	G	-0.00845886	0.00197682	1.89998e-05	-0.0081	0.13	0.9506	0.3881	5	50241241	18.31
Oily fish intake	Pulmonary Arterial Hypertension	rs1525306	A	G	-0.00857564	0.00191572	7.59994e-06	-0.0274	0.1266	0.8288	0.4755	7	70509482	20.0387
Oily fish intake	Pulmonary Arterial Hypertension	rs1530145	C	A	-0.00807932	0.0019192	2.59998e-05	0.0366	0.1274	0.773599	0.5297	2	12129050	17.7219
Oily fish intake	Pulmonary Arterial Hypertension	rs1532480	T	G	0.00964394	0.00195018	7.59994e-07	-0.0768	0.1324	0.561699	0.6386	1	74236278	24.4545
Oily fish intake	Pulmonary Arterial Hypertension	rs1558542	T	C	0.0114954	0.00244955	2.69998e-06	-0.2119	0.1804	0.24	0.146	7	55134272	22.023
Oily fish intake	Pulmonary Arterial Hypertension	rs16850013	A	G	-0.0121239	0.00255561	2.1e-06	0.0935	0.2074	0.6519	0.1062	3	165785992	22.5059
Oily fish intake	Pulmonary Arterial Hypertension	rs16891727	A	C	-0.0237173	0.00284003	6.79986e-17	0.0452	0.2376	0.8489	0.08505	6	26488860	69.7404
Oily fish intake	Pulmonary Arterial Hypertension	rs17029224	A	G	-0.0119269	0.00284523	2.80001e-05	0.245	0.185	0.1853	0.1358	2	104449203	17.572
Oily fish intake	Pulmonary Arterial Hypertension	rs17050031	T	C	-0.0120492	0.0019207	3.50002e-10	0.0819	0.1281	0.5229	0.4363	2	59488019	39.3548
Oily fish intake	Pulmonary Arterial Hypertension	rs17057158	T	C	0.0199904	0.00425606	2.59998e-06	-0.4933	0.2851	0.0836007	0.05195	6	129670548	22.0611
Oily fish intake	Pulmonary Arterial Hypertension	rs17065659	A	G	0.00907579	0.00216488	2.80001e-05	-0.0433	0.1379	0.7538	0.321	5	165083316	17.5752
Oily fish intake	Pulmonary Arterial Hypertension	rs170795	G	T	-0.014803	0.0031757	3.09999e-06	0.227	0.2029	0.2632	0.1154	2	89153249	21.728
Oily fish intake	Pulmonary Arterial Hypertension	rs17299552	C	A	-0.0379489	0.00934828	4.90004e-05	0.5146	1.2386	0.677801	0.002883	6	5470369	16.4792
Oily fish intake	Pulmonary Arterial Hypertension	rs17414123	T	C	0.00900939	0.00191718	2.59998e-06	-0.1073	0.1305	0.4106	0.3874	11	80768250	22.0834
Oily fish intake	Pulmonary Arterial Hypertension	rs17581506	C	A	0.0128371	0.00292727	1.2e-05	0.0439	0.1603	0.784401	0.1943	2	168564354	19.2313
Oily fish intake	Pulmonary Arterial Hypertension	rs17702562	G	A	-0.010113	0.0024554	3.79997e-05	-0.0577	0.1656	0.727301	0.1771	12	4940039	16.9635
Oily fish intake	Pulmonary Arterial Hypertension	rs17756423	G	C	0.0140959	0.00270403	1.89998e-07	0.211	0.1947	0.2784	0.1227	2	161984465	27.1746
Oily fish intake	Pulmonary Arterial Hypertension	rs17768231	G	C	0.012301	0.00287469	1.89998e-05	-0.1772	0.1619	0.2736	0.1891	14	72413545	18.3104
Oily fish intake	Pulmonary Arterial Hypertension	rs17794536	A	G	-0.0133503	0.00323772	3.69999e-05	-0.1434	0.302	0.6349	0.04724	9	102105403	17.0021
Oily fish intake	Pulmonary Arterial Hypertension	rs1821849	C	T	-0.0102127	0.00218294	2.90001e-06	0.0678	0.1456	0.6411	0.7456	2	164747772	21.8876
Oily fish intake	Pulmonary Arterial Hypertension	rs1876245	C	T	0.0151162	0.00193122	5.00035e-15	0.0215	0.1298	0.8685	0.3961	3	71534763	61.2663
Oily fish intake	Pulmonary Arterial Hypertension	rs1887858	T	C	-0.00870606	0.00198917	1.2e-05	-0.0062	0.1277	0.9615	0.4442	1	14806011	19.1558
Oily fish intake	Pulmonary Arterial Hypertension	rs189642887	C	T	0.0420623	0.00973827	1.6e-05	1.3431	0.6165	0.0293603	0.01069	9	38264783	18.6562
Oily fish intake	Pulmonary Arterial Hypertension	rs1925517	A	G	-0.0110857	0.00234426	2.30001e-06	0.0262	0.1364	0.8477	0.6835	16	20144475	22.3622
Oily fish intake	Pulmonary Arterial Hypertension	rs1951286	G	T	-0.0145833	0.00199948	2.99985e-13	-0.0568	0.1327	0.668599	0.6451	14	29766012	53.1958
Oily fish intake	Pulmonary Arterial Hypertension	rs198795	A	T	-0.0102679	0.00200782	3.2e-07	-0.1454	0.1364	0.2865	0.32	1	112590140	26.1525
Oily fish intake	Pulmonary Arterial Hypertension	rs2015049	A	G	0.0111238	0.00259642	1.79999e-05	0.2536	0.1646	0.1233	0.183	17	45332231	18.3551
Oily fish intake	Pulmonary Arterial Hypertension	rs2042464	T	A	0.0131135	0.0027052	1.29999e-06	-0.1803	0.1878	0.3372	0.1346	2	207294387	23.4984
Oily fish intake	Pulmonary Arterial Hypertension	rs205494	T	C	-0.00897587	0.00196992	5.19996e-06	-0.1955	0.1296	0.1314	0.6013	17	54984009	20.7614
Oily fish intake	Pulmonary Arterial Hypertension	rs2062794	A	G	-0.0105497	0.00250726	2.59998e-05	-0.2537	0.1768	0.1513	0.1511	4	166850518	17.7044
Oily fish intake	Pulmonary Arterial Hypertension	rs2092910	T	C	-0.00901212	0.00196172	4.30002e-06	0.081	0.1332	0.543	0.6507	20	12150042	21.1047
Oily fish intake	Pulmonary Arterial Hypertension	rs2135745	G	C	0.00972701	0.00222384	1.2e-05	0.2996	0.1525	0.0494299	0.7772	9	109150784	19.1316
Oily fish intake	Pulmonary Arterial Hypertension	rs2162760	G	A	0.0147492	0.00361803	4.60002e-05	0.1263	0.2586	0.6254	0.06883	5	179391811	16.6185
Oily fish intake	Pulmonary Arterial Hypertension	rs2200989	C	T	-0.0120879	0.0027935	1.5e-05	0.0436	0.1963	0.8243	0.8784	4	172555741	18.7242
Oily fish intake	Pulmonary Arterial Hypertension	rs2271308	C	T	0.0119643	0.00216177	3.09999e-08	-0.0087	0.1442	0.9521	0.7394	17	37817482	30.6306
Oily fish intake	Pulmonary Arterial Hypertension	rs2457435	C	T	-0.0223715	0.00490519	5.1e-06	-0.0688	0.3718	0.8532	0.9707	8	22725605	20.8007
Oily fish intake	Pulmonary Arterial Hypertension	rs2526398	C	G	0.00902824	0.00200313	6.59994e-06	-0.142	0.1435	0.3223	0.2689	3	50187596	20.3136
Oily fish intake	Pulmonary Arterial Hypertension	rs2591847	A	G	-0.00976099	0.00193429	4.49997e-07	0.0682	0.127	0.591199	0.4983	19	34807541	25.4651
Oily fish intake	Pulmonary Arterial Hypertension	rs2601759	C	T	-0.00956158	0.00203601	2.69998e-06	-0.0743	0.1336	0.5783	0.6519	10	33845729	22.0546
Oily fish intake	Pulmonary Arterial Hypertension	rs2602824	G	A	-0.0095307	0.00220356	1.5e-05	0.1746	0.1908	0.3602	0.8695	11	68755113	18.7068
Oily fish intake	Pulmonary Arterial Hypertension	rs2630145	T	C	0.00905119	0.00205549	1.09999e-05	-0.0418	0.1324	0.752199	0.3701	3	60017969	19.3901
Oily fish intake	Pulmonary Arterial Hypertension	rs2675956	A	G	0.00866742	0.00199931	1.5e-05	0.139	0.1279	0.2773	0.426	2	233753340	18.794
Oily fish intake	Pulmonary Arterial Hypertension	rs271735	A	C	-0.00887229	0.00199214	8.40001e-06	-0.0039	0.1346	0.9766	0.3361	1	234662348	19.835
Oily fish intake	Pulmonary Arterial Hypertension	rs274230	C	T	-0.0080216	0.00192216	2.99999e-05	0.0472	0.127	0.710201	0.4729	18	23204446	17.4158
Oily fish intake	Pulmonary Arterial Hypertension	rs275160	C	T	0.0121188	0.00210096	8e-09	0.0142	0.1362	0.917	0.6756	2	145967878	33.2724
Oily fish intake	Pulmonary Arterial Hypertension	rs2754809	G	C	-0.00868561	0.00210689	3.69999e-05	-0.2578	0.1503	0.0863396	0.2411	6	54070858	16.9948
Oily fish intake	Pulmonary Arterial Hypertension	rs2756175	C	T	-0.00880249	0.00201345	1.2e-05	0.081	0.1381	0.5573	0.3096	6	43258237	19.113
Oily fish intake	Pulmonary Arterial Hypertension	rs2826740	G	A	0.00829636	0.0019339	1.79999e-05	-0.1287	0.1281	0.3152	0.4217	21	22602630	18.4038
Oily fish intake	Pulmonary Arterial Hypertension	rs2827161	G	T	0.0107114	0.00193719	3.2e-08	0.0009	0.1346	0.9946	0.3442	21	23340050	30.5737
Oily fish intake	Pulmonary Arterial Hypertension	rs2839297	C	T	0.00823351	0.00194277	2.30001e-05	0.0761	0.1301	0.5586	0.3806	21	47921839	17.9609
Oily fish intake	Pulmonary Arterial Hypertension	rs28451566	T	G	0.00952726	0.0022177	1.7e-05	-0.0331	0.1653	0.841	0.1907	22	48990047	18.4557
Oily fish intake	Pulmonary Arterial Hypertension	rs28533540	A	G	0.0146421	0.00192478	2.80027e-14	-0.0412	0.1285	0.7487	0.5715	15	47867762	57.8688
Oily fish intake	Pulmonary Arterial Hypertension	rs28623270	T	A	-0.0178328	0.00273746	7.29962e-11	0.1203	0.2018	0.551001	0.1172	17	29389026	42.4369
Oily fish intake	Pulmonary Arterial Hypertension	rs3009463	T	A	0.0182103	0.00426712	2e-05	0.2332	0.2459	0.3428	0.07073	1	147829352	18.2123
Oily fish intake	Pulmonary Arterial Hypertension	rs3011777	G	A	-0.00809707	0.00192738	2.69998e-05	-0.167	0.1267	0.1875	0.5025	10	52285511	17.649
Oily fish intake	Pulmonary Arterial Hypertension	rs303817	G	A	0.0135799	0.00220965	8e-10	-0.0855	0.1427	0.549099	0.7321	12	52176235	37.7699
Oily fish intake	Pulmonary Arterial Hypertension	rs3124402	G	A	-0.0220014	0.00215651	1.9002e-24	0.0504	0.1498	0.7366	0.7671	13	55975115	104.087
Oily fish intake	Pulmonary Arterial Hypertension	rs321243	G	T	0.0104749	0.00194878	7.69999e-08	-0.18	0.13	0.1663	0.6003	1	96476240	28.8918
Oily fish intake	Pulmonary Arterial Hypertension	rs34360803	A	G	0.00945097	0.00228228	3.50002e-05	0.6218	0.2129	0.00350002	0.1067	2	29291931	17.1481
Oily fish intake	Pulmonary Arterial Hypertension	rs34381319	A	G	0.00887637	0.00195083	5.39995e-06	0.0773	0.1307	0.5544	0.4037	2	147301030	20.7029
Oily fish intake	Pulmonary Arterial Hypertension	rs34506528	T	C	0.00972947	0.00191687	3.89996e-07	0.0341	0.1265	0.787601	0.4956	5	85624417	25.7628
Oily fish intake	Pulmonary Arterial Hypertension	rs34584814	A	G	-0.0084683	0.00195454	1.5e-05	0.0328	0.1317	0.8034	0.3682	8	140968751	18.7717
Oily fish intake	Pulmonary Arterial Hypertension	rs35235799	G	A	-0.00829647	0.0020295	4.39997e-05	0.1263	0.1341	0.3462	0.3564	4	118880738	16.7112
Oily fish intake	Pulmonary Arterial Hypertension	rs35287743	T	G	-0.0282201	0.00301071	7.00003e-21	0.4648	0.2206	0.0351399	0.09093	12	110057250	87.8576
Oily fish intake	Pulmonary Arterial Hypertension	rs35629785	G	T	0.0090217	0.00198991	5.80003e-06	-0.0896	0.1322	0.498	0.362	3	4248718	20.5546
Oily fish intake	Pulmonary Arterial Hypertension	rs35846556	T	C	0.00862499	0.00197722	1.29999e-05	-0.2599	0.1283	0.0427701	0.4547	2	66638642	19.0286
Oily fish intake	Pulmonary Arterial Hypertension	rs37013	A	G	-0.00996473	0.00198522	5.19996e-07	-0.0999	0.1312	0.4463	0.6299	5	102143618	25.195
Oily fish intake	Pulmonary Arterial Hypertension	rs3781441	A	C	-0.0126279	0.00256907	8.9e-07	0.0648	0.1563	0.6786	0.2061	10	126692423	24.1607
Oily fish intake	Pulmonary Arterial Hypertension	rs3847799	C	A	-0.012209	0.00238592	3.09999e-07	0.1183	0.1629	0.4677	0.8119	12	94545898	26.1848
Oily fish intake	Pulmonary Arterial Hypertension	rs3857891	G	A	-0.0105345	0.0023524	7.49998e-06	0.083	0.1637	0.611999	0.8148	8	105703852	20.0542
Oily fish intake	Pulmonary Arterial Hypertension	rs38789	T	C	-0.00828751	0.00191952	1.6e-05	0.068	0.1269	0.592199	0.5075	7	48930977	18.6407
Oily fish intake	Pulmonary Arterial Hypertension	rs3923087	C	T	0.0106916	0.00230203	3.40001e-06	-0.0395	0.1567	0.8011	0.7922	17	63549261	21.5707
Oily fish intake	Pulmonary Arterial Hypertension	rs4002471	T	C	-0.0192439	0.0019244	1.50003e-23	-0.1064	0.1282	0.4064	0.4293	19	49215095	99.999
Oily fish intake	Pulmonary Arterial Hypertension	rs4077777	A	C	-0.00829754	0.00196922	2.5e-05	-0.0902	0.1283	0.4821	0.5855	4	158928654	17.7546
Oily fish intake	Pulmonary Arterial Hypertension	rs4131293	T	C	0.00972113	0.00192681	4.49997e-07	0.0994	0.1298	0.4438	0.3936	18	22772069	25.454
Oily fish intake	Pulmonary Arterial Hypertension	rs42238	T	C	-0.00982591	0.00237083	3.40001e-05	0.2962	0.1599	0.064	0.2084	7	72830546	17.1769
Oily fish intake	Pulmonary Arterial Hypertension	rs4241701	A	T	-0.00952084	0.00222354	1.89998e-05	-0.2159	0.1436	0.1329	0.7345	4	42554846	18.3341
Oily fish intake	Pulmonary Arterial Hypertension	rs4261301	T	C	0.00881216	0.00192308	4.60002e-06	-0.0059	0.128	0.9632	0.4428	11	58114984	20.9976
Oily fish intake	Pulmonary Arterial Hypertension	rs4278546	G	A	0.0125555	0.00193806	9.30037e-11	0.3632	0.1303	0.00532304	0.3952	11	79226201	41.9695
Oily fish intake	Pulmonary Arterial Hypertension	rs4384309	A	G	0.00799461	0.00193242	3.50002e-05	0.2674	0.1293	0.0386296	0.4194	10	133110596	17.1156
Oily fish intake	Pulmonary Arterial Hypertension	rs4395709	G	A	0.0160332	0.00393528	4.60002e-05	0.2633	0.2971	0.3754	0.049	6	67547217	16.5993
Oily fish intake	Pulmonary Arterial Hypertension	rs4419275	C	T	0.0101626	0.00195877	2.1e-07	0.0932	0.1367	0.4955	0.6847	2	137447448	26.918
Oily fish intake	Pulmonary Arterial Hypertension	rs450404	G	T	-0.00779068	0.00191201	4.60002e-05	-0.1793	0.1271	0.1584	0.5265	1	101973475	16.6024
Oily fish intake	Pulmonary Arterial Hypertension	rs4542507	T	C	0.00800912	0.00195686	4.30002e-05	-0.0234	0.1293	0.8562	0.4028	12	125134746	16.7514
Oily fish intake	Pulmonary Arterial Hypertension	rs45501495	T	C	0.0156803	0.00225713	3.69999e-12	0.0463	0.1446	0.7489	0.2588	1	204596454	48.2609
Oily fish intake	Pulmonary Arterial Hypertension	rs4579097	A	G	-0.0110205	0.00231638	2e-06	-0.1934	0.136	0.155	0.32	4	150210668	22.6351
Oily fish intake	Pulmonary Arterial Hypertension	rs468213	G	C	-0.0084826	0.00197238	1.7e-05	-0.0656	0.1375	0.6334	0.3079	14	59071100	18.496
Oily fish intake	Pulmonary Arterial Hypertension	rs4693818	C	T	-0.00981273	0.00240699	4.60002e-05	0.127	0.1688	0.4516	0.8293	4	88421277	16.62
Oily fish intake	Pulmonary Arterial Hypertension	rs473504	A	C	-0.0112121	0.00259388	1.5e-05	0.134	0.1807	0.4584	0.1441	2	234762272	18.6842
Oily fish intake	Pulmonary Arterial Hypertension	rs4778971	G	A	-0.0104793	0.00201445	2e-07	-0.1526	0.1312	0.2448	0.6029	15	79472522	27.0615
Oily fish intake	Pulmonary Arterial Hypertension	rs4790881	A	C	0.00920523	0.00208553	1e-05	-0.0178	0.1373	0.8969	0.6916	17	2068932	19.4821
Oily fish intake	Pulmonary Arterial Hypertension	rs4810686	T	C	0.00797003	0.00193461	3.79997e-05	0.0213	0.1289	0.8689	0.5834	20	46408844	16.972
Oily fish intake	Pulmonary Arterial Hypertension	rs4817505	C	T	0.00911581	0.00196369	3.40001e-06	0.0005	0.1283	0.9967	0.4331	21	34343828	21.5499
Oily fish intake	Pulmonary Arterial Hypertension	rs4839333	T	A	-0.0137451	0.00302131	5.39995e-06	-0.2253	0.2166	0.2981	0.09548	1	114219161	20.6969
Oily fish intake	Pulmonary Arterial Hypertension	rs4851487	T	C	-0.00924302	0.00195963	2.39999e-06	-0.0759	0.1357	0.575999	0.3239	2	102302978	22.2474
Oily fish intake	Pulmonary Arterial Hypertension	rs4869859	C	T	0.0140098	0.00192207	3.10027e-13	0.1418	0.1277	0.2668	0.483	6	155847549	53.1282
Oily fish intake	Pulmonary Arterial Hypertension	rs4925407	C	T	-0.00829774	0.00200857	3.59998e-05	0.0091	0.1392	0.9477	0.2944	22	49087654	17.0665
Oily fish intake	Pulmonary Arterial Hypertension	rs4963667	T	C	0.0107153	0.00253176	2.30001e-05	-0.0933	0.15	0.5339	0.7736	12	26730959	17.9128
Oily fish intake	Pulmonary Arterial Hypertension	rs4970581	C	A	-0.00994151	0.00194778	3.29997e-07	0.0858	0.1283	0.503499	0.4556	1	38737005	26.051
Oily fish intake	Pulmonary Arterial Hypertension	rs4974084	A	G	0.00937555	0.00202374	3.59998e-06	0.0513	0.1378	0.7097	0.6918	3	48939080	21.4627
Oily fish intake	Pulmonary Arterial Hypertension	rs4982738	A	G	0.0108608	0.00196936	3.50002e-08	0.0224	0.131	0.8639	0.6047	14	23650191	30.414
Oily fish intake	Pulmonary Arterial Hypertension	rs510161	G	C	-0.0112998	0.00206615	4.49997e-08	-0.0371	0.1523	0.8074	0.2233	11	28728332	29.9101
Oily fish intake	Pulmonary Arterial Hypertension	rs552234	A	G	-0.0116474	0.00191252	1.09999e-09	0.338	0.127	0.007801	0.4837	9	106772283	37.0891
Oily fish intake	Pulmonary Arterial Hypertension	rs55688158	G	T	-0.0107329	0.00233026	4.09996e-06	-0.2788	0.1599	0.0812494	0.2029	5	41396930	21.2141
Oily fish intake	Pulmonary Arterial Hypertension	rs55701338	C	A	-0.0092322	0.00198527	3.29997e-06	-0.3048	0.1375	0.0266803	0.3114	18	22701299	21.6258
Oily fish intake	Pulmonary Arterial Hypertension	rs55880412	A	C	0.00808609	0.00195179	3.40001e-05	-0.0728	0.1337	0.5861	0.3488	3	95715755	17.1637
Oily fish intake	Pulmonary Arterial Hypertension	rs55930451	T	C	-0.0170539	0.00307567	2.90001e-08	0.0938	0.2339	0.6883	0.07876	2	49039237	30.7445
Oily fish intake	Pulmonary Arterial Hypertension	rs55985303	A	G	0.0129737	0.00223629	6.59994e-09	-0.1591	0.139	0.2524	0.2899	2	77224951	33.6567
Oily fish intake	Pulmonary Arterial Hypertension	rs56096330	A	G	-0.0124886	0.00247951	4.70002e-07	-0.4059	0.1951	0.0374498	0.1209	7	77791389	25.3686
Oily fish intake	Pulmonary Arterial Hypertension	rs57301804	A	C	0.00893164	0.00202721	1.09999e-05	-0.0947	0.1287	0.4618	0.423	10	72349141	19.4118
Oily fish intake	Pulmonary Arterial Hypertension	rs573057	C	A	0.0119587	0.00237303	4.70002e-07	-0.1534	0.1745	0.3793	0.1557	9	14117679	25.3958
Oily fish intake	Pulmonary Arterial Hypertension	rs59355765	T	C	-0.0162522	0.00260966	4.70002e-10	0.1144	0.1978	0.5632	0.1185	18	53431951	38.7843
Oily fish intake	Pulmonary Arterial Hypertension	rs59733471	T	G	0.0125087	0.00248256	4.70002e-07	0.1172	0.1476	0.4273	0.2405	1	88436992	25.3878
Oily fish intake	Pulmonary Arterial Hypertension	rs6000943	C	T	0.0100342	0.00198165	4.09996e-07	0.1671	0.1312	0.2029	0.3747	22	38324323	25.6396
Oily fish intake	Pulmonary Arterial Hypertension	rs6021076	G	T	0.00990963	0.0021452	3.79997e-06	-0.0293	0.1356	0.829	0.6609	20	49868671	21.3393
Oily fish intake	Pulmonary Arterial Hypertension	rs60255666	T	C	0.0126245	0.00303642	3.2e-05	-0.115	0.1951	0.5556	0.1193	9	9270165	17.2864
Oily fish intake	Pulmonary Arterial Hypertension	rs6033437	A	C	0.0124683	0.00220977	1.7e-08	0.0425	0.1575	0.787399	0.2097	20	12495731	31.8361
Oily fish intake	Pulmonary Arterial Hypertension	rs6059844	G	A	0.0110001	0.00191451	9.20005e-09	0.0003	0.1288	0.9981	0.5788	20	33036482	33.0125
Oily fish intake	Pulmonary Arterial Hypertension	rs6074041	A	G	0.0115315	0.00228489	4.49997e-07	-0.0826	0.1569	0.5985	0.2087	20	44780150	25.4707
Oily fish intake	Pulmonary Arterial Hypertension	rs6080105	C	T	-0.0118306	0.00288631	4.20001e-05	-0.2413	0.236	0.3065	0.9185	20	16028569	16.8007
Oily fish intake	Pulmonary Arterial Hypertension	rs6089753	T	C	-0.011542	0.0019184	1.79999e-09	-0.0362	0.1275	0.776599	0.5633	20	61154107	36.1979
Oily fish intake	Pulmonary Arterial Hypertension	rs6119946	A	G	-0.00970447	0.00194336	5.89997e-07	-0.0914	0.1279	0.4748	0.4296	20	31329704	24.9366
Oily fish intake	Pulmonary Arterial Hypertension	rs61841153	T	G	-0.00971017	0.00219259	9.49992e-06	-0.2562	0.1562	0.1009	0.2114	10	30402103	19.6128
Oily fish intake	Pulmonary Arterial Hypertension	rs61882686	A	C	0.0197559	0.0034254	8e-09	0.0511	0.2369	0.8292	0.07824	11	46390680	33.2637
Oily fish intake	Pulmonary Arterial Hypertension	rs61926118	T	C	0.0267411	0.00657762	4.79999e-05	-0.0953	0.2292	0.677599	0.08078	12	67053708	16.528
Oily fish intake	Pulmonary Arterial Hypertension	rs62119981	A	C	-0.0172954	0.00415581	3.2e-05	-0.0745	0.2442	0.7603	0.07168	2	9104969	17.3201
Oily fish intake	Pulmonary Arterial Hypertension	rs62458738	A	G	0.0102945	0.00214285	1.6e-06	0.0905	0.1348	0.5021	0.329	7	44066905	23.0795
Oily fish intake	Pulmonary Arterial Hypertension	rs631490	C	G	-0.0151398	0.00210253	6.00067e-13	-0.2514	0.1491	0.0917593	0.7601	11	111452040	51.8508
Oily fish intake	Pulmonary Arterial Hypertension	rs6416016	G	A	-0.00968913	0.00232532	3.09999e-05	0.1368	0.1737	0.4311	0.8401	11	88457802	17.3622
Oily fish intake	Pulmonary Arterial Hypertension	rs6451197	C	G	0.00796455	0.00195858	4.79999e-05	0.0965	0.1288	0.4536	0.4196	5	35329982	16.5364
Oily fish intake	Pulmonary Arterial Hypertension	rs6465487	G	A	-0.0123535	0.00195628	2.69998e-10	0.0417	0.1288	0.745799	0.4138	7	95760694	39.8766
Oily fish intake	Pulmonary Arterial Hypertension	rs6491489	G	A	-0.00810669	0.00198933	4.60002e-05	0.0359	0.1429	0.8015	0.725	13	99804548	16.6063
Oily fish intake	Pulmonary Arterial Hypertension	rs6550906	A	G	-0.00803458	0.00196071	4.20001e-05	-0.0579	0.133	0.663399	0.3502	3	24838838	16.7919
Oily fish intake	Pulmonary Arterial Hypertension	rs6552929	A	T	0.00871314	0.00212756	4.20001e-05	0.0427	0.1401	0.760699	0.2847	4	186785614	16.772
Oily fish intake	Pulmonary Arterial Hypertension	rs6578225	T	C	0.00877853	0.00214604	4.30002e-05	0.4827	0.1503	0.00131899	0.2379	8	136238694	16.7328
Oily fish intake	Pulmonary Arterial Hypertension	rs6667502	C	T	0.0100901	0.00192365	1.6e-07	-0.1583	0.1284	0.2177	0.4349	1	177111162	27.5131
Oily fish intake	Pulmonary Arterial Hypertension	rs6709441	T	A	0.0100127	0.00196562	3.50002e-07	-0.0486	0.1345	0.7175	0.3339	2	61436930	25.948
Oily fish intake	Pulmonary Arterial Hypertension	rs67131867	C	T	-0.0124064	0.00292969	2.30001e-05	0.3521	0.2486	0.1568	0.07396	2	77691087	17.9328
Oily fish intake	Pulmonary Arterial Hypertension	rs673604	C	T	-0.0162283	0.0034659	2.80001e-06	0.2719	0.1929	0.1588	0.1203	1	35687815	21.9237
Oily fish intake	Pulmonary Arterial Hypertension	rs6741740	A	G	0.0100878	0.0022424	6.80002e-06	-0.214	0.1521	0.1595	0.2272	2	44181434	20.238
Oily fish intake	Pulmonary Arterial Hypertension	rs6769454	A	G	-0.0253252	0.00500801	4.30002e-07	0.5106	0.3254	0.1167	0.03916	3	117390399	25.5726
Oily fish intake	Pulmonary Arterial Hypertension	rs67870673	T	C	-0.0124002	0.00286478	1.5e-05	-0.0439	0.2054	0.8307	0.1095	1	222731552	18.7359
Oily fish intake	Pulmonary Arterial Hypertension	rs6807915	C	T	-0.00832866	0.00200183	3.2e-05	-0.011	0.1285	0.9316	0.566	3	12313846	17.31
Oily fish intake	Pulmonary Arterial Hypertension	rs6842641	T	C	-0.0123923	0.0023307	1.09999e-07	-0.101	0.1567	0.5191	0.2125	4	30831942	28.2703
Oily fish intake	Pulmonary Arterial Hypertension	rs6903171	C	G	-0.0127362	0.00276275	4e-06	-0.4206	0.2079	0.0430398	0.1156	6	33864137	21.2518
Oily fish intake	Pulmonary Arterial Hypertension	rs6950895	C	T	-0.0106991	0.00241333	9.29994e-06	-0.1059	0.1751	0.5454	0.8416	7	16059935	19.6545
Oily fish intake	Pulmonary Arterial Hypertension	rs6951862	G	A	-0.00965141	0.00202551	1.89998e-06	0.2067	0.1309	0.1143	0.622	7	111308595	22.7045
Oily fish intake	Pulmonary Arterial Hypertension	rs6960970	C	T	-0.0132745	0.00244042	5.30005e-08	0.3266	0.1722	0.0578402	0.8358	7	14207740	29.5874
Oily fish intake	Pulmonary Arterial Hypertension	rs6965147	T	G	-0.00999932	0.00192415	2e-07	0.0465	0.1265	0.713099	0.5146	7	3475240	27.0062
Oily fish intake	Pulmonary Arterial Hypertension	rs6988032	T	G	-0.0115648	0.0021787	1.09999e-07	0.1271	0.1659	0.4436	0.817	8	51493517	28.1761
Oily fish intake	Pulmonary Arterial Hypertension	rs703987	C	G	0.0111218	0.00197362	1.7e-08	0.2521	0.136	0.0637397	0.6788	10	80939219	31.7558
Oily fish intake	Pulmonary Arterial Hypertension	rs7147583	A	G	-0.00895035	0.00192834	3.50002e-06	0.009	0.1274	0.9438	0.5497	14	25536371	21.5433
Oily fish intake	Pulmonary Arterial Hypertension	rs71614563	G	C	-0.024056	0.00577771	3.09999e-05	-0.1844	0.2961	0.533499	0.0488	4	146791697	17.3355
Oily fish intake	Pulmonary Arterial Hypertension	rs7184217	T	C	-0.00828948	0.00191719	1.5e-05	0.1184	0.1308	0.3654	0.6064	16	24353071	18.6949
Oily fish intake	Pulmonary Arterial Hypertension	rs7194371	G	A	-0.0128887	0.00297684	1.5e-05	-0.2145	0.2346	0.3605	0.0801	16	89964309	18.7459
Oily fish intake	Pulmonary Arterial Hypertension	rs7225002	G	A	-0.013923	0.00194478	8.10028e-13	0.0885	0.1316	0.5012	0.3729	17	44189067	51.2536
Oily fish intake	Pulmonary Arterial Hypertension	rs7243428	G	A	-0.0129784	0.00229212	1.5e-08	0.1349	0.1564	0.3885	0.2039	18	35156177	32.0603
Oily fish intake	Pulmonary Arterial Hypertension	rs72484727	A	G	0.010166	0.00195724	2.1e-07	-0.0502	0.1307	0.7013	0.382	11	7938306	26.9781
Oily fish intake	Pulmonary Arterial Hypertension	rs7254235	G	A	-0.0106304	0.00194012	4.30002e-08	0.0171	0.1389	0.9021	0.695	19	22212505	30.0222
Oily fish intake	Pulmonary Arterial Hypertension	rs72684898	G	A	-0.0136973	0.00306627	7.90005e-06	-0.0322	0.1674	0.8473	0.1706	4	102712657	19.9549
Oily fish intake	Pulmonary Arterial Hypertension	rs72728493	G	A	0.0345353	0.007586	5.30005e-06	0.6061	0.57	0.2876	0.01269	8	136263852	20.7253
Oily fish intake	Pulmonary Arterial Hypertension	rs72729430	G	A	0.0233837	0.00549776	2.1e-05	0.4399	0.3505	0.2095	0.03535	15	40156645	18.0907
Oily fish intake	Pulmonary Arterial Hypertension	rs7276467	G	T	-0.00834836	0.00193702	1.6e-05	-0.1712	0.13	0.1879	0.381	21	34477776	18.5752
Oily fish intake	Pulmonary Arterial Hypertension	rs72821178	C	T	-0.0167698	0.00327094	2.90001e-07	0.0399	0.2116	0.8503	0.09959	17	31764917	26.2852
Oily fish intake	Pulmonary Arterial Hypertension	rs72839618	T	C	0.0280992	0.00671309	2.80001e-05	-0.7481	0.6188	0.2267	0.01171	2	118847728	17.5204
Oily fish intake	Pulmonary Arterial Hypertension	rs72887359	G	C	0.0259261	0.00563199	4.20001e-06	0.5233	0.6217	0.3999	0.01089	11	29517349	21.191
Oily fish intake	Pulmonary Arterial Hypertension	rs72890091	A	C	0.00833374	0.00195021	1.89998e-05	-0.0272	0.1361	0.8414	0.3358	2	185283563	18.2607
Oily fish intake	Pulmonary Arterial Hypertension	rs72911196	C	T	-0.0159464	0.00373523	2e-05	0.3447	0.2652	0.1938	0.06119	6	69933027	18.226
Oily fish intake	Pulmonary Arterial Hypertension	rs72919341	A	G	0.0104625	0.00255584	4.20001e-05	0.3861	0.1957	0.0485501	0.1268	2	174723407	16.7573
Oily fish intake	Pulmonary Arterial Hypertension	rs730925	T	A	-0.0104311	0.00195478	9.49992e-08	-0.1784	0.1286	0.1655	0.4098	5	11977349	28.475
Oily fish intake	Pulmonary Arterial Hypertension	rs73233323	C	T	0.0184759	0.00428047	1.6e-05	-0.4848	0.5225	0.3535	0.01645	12	125713890	18.6307
Oily fish intake	Pulmonary Arterial Hypertension	rs73288458	G	C	0.00923637	0.00209133	1e-05	-0.0928	0.1437	0.5185	0.2666	20	43433547	19.5055
[truncated: 5,451 more rows]

## Sheet: S3
Table S3 Full results of MR estimates for the causal effect of gut microbiota, its metabolites and dietary patterns on pulmonary arterial hypertension
Exposure	Outcome	Method	Num of SNP	OR	95% CI	P value
Choline	Pulmonary Arterial Hypertension	MR Egger	95	0.95727	0.379-2.418	0.926594
Choline	Pulmonary Arterial Hypertension	Weighted median	95	1.346	0.711-2.547	0.361061
Choline	Pulmonary Arterial Hypertension	Inverse variance weighted	95	1.53486	1.015-2.322	0.0425069
Choline	Pulmonary Arterial Hypertension	Simple mode	95	0.762561	0.180-3.237	0.714101
Choline	Pulmonary Arterial Hypertension	Weighted mode	95	0.980268	0.303-3.169	0.973513
Carnitine	Pulmonary Arterial Hypertension	MR Egger	278	3.6685	0.001-25577.823	0.773661
Carnitine	Pulmonary Arterial Hypertension	Weighted median	278	0.594045	0.002-155.851	0.854585
Carnitine	Pulmonary Arterial Hypertension	Inverse variance weighted	278	1.42881	0.055-36.824	0.829574
Carnitine	Pulmonary Arterial Hypertension	Simple mode	278	0.197592	0.000-895668.657	0.835878
Carnitine	Pulmonary Arterial Hypertension	Weighted mode	278	0.197592	0.000-2977.969	0.741378
Betaine	Pulmonary Arterial Hypertension	MR Egger	59	0.928028	0.050-17.388	0.960331
Betaine	Pulmonary Arterial Hypertension	Weighted median	59	2.09777	0.106-41.503	0.626622
Betaine	Pulmonary Arterial Hypertension	Inverse variance weighted	59	4.67809	0.676-32.376	0.118004
Betaine	Pulmonary Arterial Hypertension	Simple mode	59	50.6192	0.079-32598.290	0.239188
Betaine	Pulmonary Arterial Hypertension	Weighted mode	59	2.60743	0.192-35.382	0.474238
TMAO	Pulmonary Arterial Hypertension	MR Egger	58	1.05986	0.907-1.238	0.467131
TMAO	Pulmonary Arterial Hypertension	Weighted median	58	1.07032	0.902-1.269	0.435122
TMAO	Pulmonary Arterial Hypertension	Inverse variance weighted	58	1.07688	0.957-1.212	0.219289
TMAO	Pulmonary Arterial Hypertension	Simple mode	58	1.00977	0.609-1.675	0.970094
TMAO	Pulmonary Arterial Hypertension	Weighted mode	58	1.06042	0.911-1.234	0.451486
Acetate	Pulmonary Arterial Hypertension	MR Egger	139	0.756641	0.070-8.219	0.819096
Acetate	Pulmonary Arterial Hypertension	Weighted median	139	1.56541	0.308-7.960	0.589112
Acetate	Pulmonary Arterial Hypertension	Inverse variance weighted	139	0.807713	0.272-2.401	0.700826
Acetate	Pulmonary Arterial Hypertension	Simple mode	139	2.5887	0.049-138.160	0.640001
Acetate	Pulmonary Arterial Hypertension	Weighted mode	139	4.74862	0.256-88.062	0.297568
Indolepropionate	Pulmonary Arterial Hypertension	MR Egger	47	3.69867	0.103-132.818	0.477754
Indolepropionate	Pulmonary Arterial Hypertension	Weighted median	47	1.21962	0.106-14.080	0.873608
Indolepropionate	Pulmonary Arterial Hypertension	Inverse variance weighted	47	1.38498	0.276-6.937	0.691977
Indolepropionate	Pulmonary Arterial Hypertension	Simple mode	47	3.70393	0.047-290.451	0.559175
Indolepropionate	Pulmonary Arterial Hypertension	Weighted mode	47	1.82488	0.098-33.852	0.688309
3-Hydroxybutyrate	Pulmonary Arterial Hypertension	MR Egger	125	0.823819	0.083-8.134	0.868518
3-Hydroxybutyrate	Pulmonary Arterial Hypertension	Weighted median	125	1.96887	0.387-10.010	0.41419
3-Hydroxybutyrate	Pulmonary Arterial Hypertension	Inverse variance weighted	125	3.0023	1.035-8.708	0.0430226
3-Hydroxybutyrate	Pulmonary Arterial Hypertension	Simple mode	125	0.557358	0.016-19.059	0.746203
3-Hydroxybutyrate	Pulmonary Arterial Hypertension	Weighted mode	125	1.90029	0.118-30.637	0.651621
Alcohol use	Pulmonary Arterial Hypertension	MR Egger	54	3.08644e+54	0.000-224025125186585000000000000000000000000000000000000000000000000000000000000000000000000000000000000000000000000000000000000000000000000000000000000000000000000000000000000.000	0.360895
Alcohol use	Pulmonary Arterial Hypertension	Weighted median	54	5.14696e-09	0.000-51378483072766600000.000	0.561775
Alcohol use	Pulmonary Arterial Hypertension	Inverse variance weighted	54	5.98905e-07	0.000-18241731360448.200	0.531329
Alcohol use	Pulmonary Arterial Hypertension	Simple mode	54	0.000260768	0.000-14777648396775000000000000000000000000000000000000000000.000	0.905289
Alcohol use	Pulmonary Arterial Hypertension	Weighted mode	54	8.3929e-16	0.000-52153678850219100000000000000000000000000.000	0.598589
Fresh fruit intake	Pulmonary Arterial Hypertension	MR Egger	305	1.61877	0.001-1972.115	0.894384
Fresh fruit intake	Pulmonary Arterial Hypertension	Weighted median	305	5.83635	0.175-194.739	0.324245
Fresh fruit intake	Pulmonary Arterial Hypertension	Inverse variance weighted	305	1.54522	0.150-15.970	0.714969
Fresh fruit intake	Pulmonary Arterial Hypertension	Simple mode	305	260.871	0.004-18779394.991	0.330297
Fresh fruit intake	Pulmonary Arterial Hypertension	Weighted mode	305	38.5648	0.003-570168.276	0.456496
Coffee intake	Pulmonary Arterial Hypertension	MR Egger	278	0.585295	0.013-26.983	0.784249
Coffee intake	Pulmonary Arterial Hypertension	Weighted median	278	0.546815	0.019-15.591	0.723982
Coffee intake	Pulmonary Arterial Hypertension	Inverse variance weighted	278	0.737972	0.128-4.267	0.734307
Coffee intake	Pulmonary Arterial Hypertension	Simple mode	278	5.55394	0.004-8723.289	0.648296
Coffee intake	Pulmonary Arterial Hypertension	Weighted mode	278	0.688236	0.013-36.552	0.853874
Beef intake	Pulmonary Arterial Hypertension	MR Egger	292	4.56116	0.023-896.217	0.573681
Beef intake	Pulmonary Arterial Hypertension	Weighted median	292	0.1714	0.011-2.710	0.210525
Beef intake	Pulmonary Arterial Hypertension	Inverse variance weighted	292	0.995805	0.135-7.344	0.99671
Beef intake	Pulmonary Arterial Hypertension	Simple mode	292	0.0356715	0.000-495.342	0.493922
Beef intake	Pulmonary Arterial Hypertension	Weighted mode	292	0.0489659	0.000-145.849	0.460413
Oily fish intake	Pulmonary Arterial Hypertension	MR Egger	329	0.0298863	0.000-2.734	0.12859
Oily fish intake	Pulmonary Arterial Hypertension	Weighted median	329	0.885612	0.099-7.898	0.91335
Oily fish intake	Pulmonary Arterial Hypertension	Inverse variance weighted	329	1.67061	0.385-7.243	0.492905
Oily fish intake	Pulmonary Arterial Hypertension	Simple mode	329	0.0245534	0.000-17.129	0.267969
Oily fish intake	Pulmonary Arterial Hypertension	Weighted mode	329	0.217626	0.000-108.886	0.630905
Clostridium (innocuum group)	Pulmonary Arterial Hypertension	MR Egger	39	0.448962	0.065-3.095	0.421418
Clostridium (innocuum group)	Pulmonary Arterial Hypertension	Weighted median	39	0.767972	0.415-1.421	0.40016
Clostridium (innocuum group)	Pulmonary Arterial Hypertension	Inverse variance weighted	39	0.853063	0.535-1.359	0.503812
Clostridium (innocuum group)	Pulmonary Arterial Hypertension	Simple mode	39	0.677763	0.177-2.601	0.574125
Clostridium (innocuum group)	Pulmonary Arterial Hypertension	Weighted mode	39	0.66461	0.171-2.576	0.558006
Eubacterium (brachy group)	Pulmonary Arterial Hypertension	MR Egger	38	0.41516	0.064-2.698	0.363419
Eubacterium (brachy group)	Pulmonary Arterial Hypertension	Weighted median	38	0.904258	0.480-1.704	0.755601
Eubacterium (brachy group)	Pulmonary Arterial Hypertension	Inverse variance weighted	38	0.813724	0.528-1.253	0.349668
Eubacterium (brachy group)	Pulmonary Arterial Hypertension	Simple mode	38	1.28561	0.314-5.262	0.728764
Eubacterium (brachy group)	Pulmonary Arterial Hypertension	Weighted mode	38	1.28561	0.320-5.163	0.725215
Eubacterium (coprostanoligenes group)	Pulmonary Arterial Hypertension	MR Egger	48	3.87605	0.137-109.619	0.430973
Eubacterium (coprostanoligenes group)	Pulmonary Arterial Hypertension	Weighted median	48	2.02771	0.653-6.293	0.221184
Eubacterium (coprostanoligenes group)	Pulmonary Arterial Hypertension	Inverse variance weighted	48	1.64634	0.744-3.642	0.218403
Eubacterium (coprostanoligenes group)	Pulmonary Arterial Hypertension	Simple mode	48	3.23048	0.165-63.436	0.444019
Eubacterium (coprostanoligenes group)	Pulmonary Arterial Hypertension	Weighted mode	48	3.23048	0.280-37.246	0.351997
Eubacterium (eligens group)	Pulmonary Arterial Hypertension	MR Egger	39	0.373294	0.011-12.258	0.583486
Eubacterium (eligens group)	Pulmonary Arterial Hypertension	Weighted median	39	1.29527	0.405-4.138	0.662435
Eubacterium (eligens group)	Pulmonary Arterial Hypertension	Inverse variance weighted	39	0.821478	0.357-1.888	0.643329
Eubacterium (eligens group)	Pulmonary Arterial Hypertension	Simple mode	39	1.35148	0.108-16.845	0.816239
Eubacterium (eligens group)	Pulmonary Arterial Hypertension	Weighted mode	39	1.26422	0.127-12.574	0.842518
Eubacterium (fissicatena group)	Pulmonary Arterial Hypertension	MR Egger	35	0.249159	0.023-2.712	0.262124
Eubacterium (fissicatena group)	Pulmonary Arterial Hypertension	Weighted median	35	0.850362	0.457-1.583	0.609036
Eubacterium (fissicatena group)	Pulmonary Arterial Hypertension	Inverse variance weighted	35	0.768572	0.480-1.231	0.273767
Eubacterium (fissicatena group)	Pulmonary Arterial Hypertension	Simple mode	35	0.894111	0.232-3.451	0.871922
Eubacterium (fissicatena group)	Pulmonary Arterial Hypertension	Weighted mode	35	0.862796	0.242-3.077	0.821419
Eubacterium (hallii group)	Pulmonary Arterial Hypertension	MR Egger	45	0.608453	0.064-5.786	0.667644
Eubacterium (hallii group)	Pulmonary Arterial Hypertension	Weighted median	45	0.498099	0.168-1.474	0.207877
Eubacterium (hallii group)	Pulmonary Arterial Hypertension	Inverse variance weighted	45	0.552265	0.261-1.171	0.121463
Eubacterium (hallii group)	Pulmonary Arterial Hypertension	Simple mode	45	0.364903	0.036-3.700	0.398262
Eubacterium (hallii group)	Pulmonary Arterial Hypertension	Weighted mode	45	0.326811	0.039-2.708	0.305579
Eubacterium (nodatum group)	Pulmonary Arterial Hypertension	MR Egger	47	1.39983	0.235-8.343	0.713635
Eubacterium (nodatum group)	Pulmonary Arterial Hypertension	Weighted median	47	1.3739	0.845-2.234	0.20037
Eubacterium (nodatum group)	Pulmonary Arterial Hypertension	Inverse variance weighted	47	1.21232	0.855-1.720	0.280453
Eubacterium (nodatum group)	Pulmonary Arterial Hypertension	Simple mode	47	2.01033	0.635-6.362	0.240907
Eubacterium (nodatum group)	Pulmonary Arterial Hypertension	Weighted mode	47	1.74336	0.607-5.005	0.30703
Eubacterium (oxidoreducens group)	Pulmonary Arterial Hypertension	MR Egger	35	0.273302	0.031-2.428	0.252771
Eubacterium (oxidoreducens group)	Pulmonary Arterial Hypertension	Weighted median	35	1.17014	0.576-2.378	0.664081
Eubacterium (oxidoreducens group)	Pulmonary Arterial Hypertension	Inverse variance weighted	35	1.11685	0.665-1.876	0.676101
Eubacterium (oxidoreducens group)	Pulmonary Arterial Hypertension	Simple mode	35	1.09153	0.251-4.755	0.907836
Eubacterium (oxidoreducens group)	Pulmonary Arterial Hypertension	Weighted mode	35	1.16837	0.266-5.129	0.837889
Eubacterium (rectale group)	Pulmonary Arterial Hypertension	MR Egger	44	16.0972	0.997-259.863	0.0568969
Eubacterium (rectale group)	Pulmonary Arterial Hypertension	Weighted median	44	2.97168	0.944-9.352	0.062598
Eubacterium (rectale group)	Pulmonary Arterial Hypertension	Inverse variance weighted	44	2.38044	0.997-5.681	0.0506637
Eubacterium (rectale group)	Pulmonary Arterial Hypertension	Simple mode	44	5.84363	0.321-106.233	0.239405
Eubacterium (rectale group)	Pulmonary Arterial Hypertension	Weighted mode	44	5.19063	0.259-104.113	0.287733
Eubacterium (ruminantium group)	Pulmonary Arterial Hypertension	MR Egger	44	1.91265	0.321-11.413	0.480674
Eubacterium (ruminantium group)	Pulmonary Arterial Hypertension	Weighted median	44	1.22281	0.588-2.545	0.590592
Eubacterium (ruminantium group)	Pulmonary Arterial Hypertension	Inverse variance weighted	44	1.52422	0.914-2.543	0.106483
Eubacterium (ruminantium group)	Pulmonary Arterial Hypertension	Simple mode	44	0.904963	0.181-4.531	0.903853
Eubacterium (ruminantium group)	Pulmonary Arterial Hypertension	Weighted mode	44	1.1626	0.299-4.527	0.829067
Eubacterium (ventriosum group)	Pulmonary Arterial Hypertension	MR Egger	56	5.52799	0.311-98.163	0.249171
Eubacterium (ventriosum group)	Pulmonary Arterial Hypertension	Weighted median	56	2.2	0.845-5.730	0.106428
Eubacterium (ventriosum group)	Pulmonary Arterial Hypertension	Inverse variance weighted	56	1.3255	0.634-2.772	0.454118
Eubacterium (ventriosum group)	Pulmonary Arterial Hypertension	Simple mode	56	5.08553	0.564-45.885	0.152973
Eubacterium (ventriosum group)	Pulmonary Arterial Hypertension	Weighted mode	56	3.99123	0.392-40.638	0.247436
Eubacterium (xylanophilum group)	Pulmonary Arterial Hypertension	MR Egger	42	0.438802	0.037-5.204	0.517621
Eubacterium (xylanophilum group)	Pulmonary Arterial Hypertension	Weighted median	42	0.795456	0.279-2.271	0.668919
Eubacterium (xylanophilum group)	Pulmonary Arterial Hypertension	Inverse variance weighted	42	0.59317	0.283-1.244	0.166781
Eubacterium (xylanophilum group)	Pulmonary Arterial Hypertension	Simple mode	42	1.49421	0.144-15.551	0.738574
Eubacterium (xylanophilum group)	Pulmonary Arterial Hypertension	Weighted mode	42	1.66267	0.201-13.771	0.639881
Ruminococcus (gauvreauii group)	Pulmonary Arterial Hypertension	MR Egger	34	25.5786	1.820-359.484	0.0221754
Ruminococcus (gauvreauii group)	Pulmonary Arterial Hypertension	Weighted median	34	1.58728	0.521-4.837	0.416369
Ruminococcus (gauvreauii group)	Pulmonary Arterial Hypertension	Inverse variance weighted	34	1.22041	0.558-2.667	0.617534
Ruminococcus (gauvreauii group)	Pulmonary Arterial Hypertension	Simple mode	34	0.738891	0.073-7.498	0.799571
Ruminococcus (gauvreauii group)	Pulmonary Arterial Hypertension	Weighted mode	34	0.826577	0.099-6.892	0.861355
Ruminococcus (gnavus group)	Pulmonary Arterial Hypertension	MR Egger	56	1.55928	0.227-10.696	0.652976
Ruminococcus (gnavus group)	Pulmonary Arterial Hypertension	Weighted median	56	1.49835	0.825-2.723	0.184542
Ruminococcus (gnavus group)	Pulmonary Arterial Hypertension	Inverse variance weighted	56	1.00826	0.654-1.554	0.970292
Ruminococcus (gnavus group)	Pulmonary Arterial Hypertension	Simple mode	56	1.8005	0.417-7.768	0.433859
Ruminococcus (gnavus group)	Pulmonary Arterial Hypertension	Weighted mode	56	1.76321	0.457-6.797	0.413616
Ruminococcus (torques group)	Pulmonary Arterial Hypertension	MR Egger	48	6.28455	0.371-106.485	0.209391
Ruminococcus (torques group)	Pulmonary Arterial Hypertension	Weighted median	48	1.2845	0.404-4.086	0.671499
Ruminococcus (torques group)	Pulmonary Arterial Hypertension	Inverse variance weighted	48	1.3759	0.630-3.006	0.423596
Ruminococcus (torques group)	Pulmonary Arterial Hypertension	Simple mode	48	2.85767	0.173-47.238	0.46681
Ruminococcus (torques group)	Pulmonary Arterial Hypertension	Weighted mode	48	3.73826	0.220-63.632	0.366526
Actinomyces	Pulmonary Arterial Hypertension	MR Egger	43	0.101774	0.017-0.598	0.01538
Actinomyces	Pulmonary Arterial Hypertension	Weighted median	43	0.617511	0.287-1.330	0.218263
Actinomyces	Pulmonary Arterial Hypertension	Inverse variance weighted	43	0.802465	0.467-1.380	0.426337
Actinomyces	Pulmonary Arterial Hypertension	Simple mode	43	0.325719	0.058-1.820	0.208381
Actinomyces	Pulmonary Arterial Hypertension	Weighted mode	43	0.377035	0.076-1.860	0.23761
Adlercreutzia	Pulmonary Arterial Hypertension	MR Egger	39	1.21159	0.117-12.520	0.872903
Adlercreutzia	Pulmonary Arterial Hypertension	Weighted median	39	0.992442	0.422-2.333	0.986118
Adlercreutzia	Pulmonary Arterial Hypertension	Inverse variance weighted	39	0.990794	0.539-1.820	0.976222
Adlercreutzia	Pulmonary Arterial Hypertension	Simple mode	39	0.586425	0.085-4.069	0.592353
Adlercreutzia	Pulmonary Arterial Hypertension	Weighted mode	39	0.511998	0.085-3.077	0.468882
Akkermansia	Pulmonary Arterial Hypertension	MR Egger	55	0.967011	0.130-7.193	0.973984
Akkermansia	Pulmonary Arterial Hypertension	Weighted median	55	1.24368	0.528-2.929	0.617753
Akkermansia	Pulmonary Arterial Hypertension	Inverse variance weighted	55	1.66134	0.887-3.112	0.112936
Akkermansia	Pulmonary Arterial Hypertension	Simple mode	55	0.79523	0.135-4.671	0.800728
Akkermansia	Pulmonary Arterial Hypertension	Weighted mode	55	0.947612	0.147-6.126	0.955143
Alistipes	Pulmonary Arterial Hypertension	MR Egger	51	9.26721	0.886-96.923	0.0690359
Alistipes	Pulmonary Arterial Hypertension	Weighted median	51	2.66146	0.955-7.415	0.0611433
Alistipes	Pulmonary Arterial Hypertension	Inverse variance weighted	51	2.26867	1.100-4.679	0.0265373
Alistipes	Pulmonary Arterial Hypertension	Simple mode	51	2.41113	0.216-26.855	0.477529
Alistipes	Pulmonary Arterial Hypertension	Weighted mode	51	2.74744	0.222-33.943	0.434446
Allisonella	Pulmonary Arterial Hypertension	MR Egger	39	0.415643	0.049-3.531	0.426371
Allisonella	Pulmonary Arterial Hypertension	Weighted median	39	1.53247	0.894-2.627	0.120582
Allisonella	Pulmonary Arterial Hypertension	Inverse variance weighted	39	1.50852	1.021-2.230	0.0391596
Allisonella	Pulmonary Arterial Hypertension	Simple mode	39	1.73765	0.545-5.545	0.356578
Allisonella	Pulmonary Arterial Hypertension	Weighted mode	39	1.67269	0.539-5.195	0.379189
Alloprevotella	Pulmonary Arterial Hypertension	MR Egger	32	1.80154	0.145-22.413	0.650505
Alloprevotella	Pulmonary Arterial Hypertension	Weighted median	32	0.96243	0.558-1.661	0.890569
Alloprevotella	Pulmonary Arterial Hypertension	Inverse variance weighted	32	1.3136	0.887-1.944	0.172855
Alloprevotella	Pulmonary Arterial Hypertension	Simple mode	32	0.691918	0.234-2.048	0.510877
Alloprevotella	Pulmonary Arterial Hypertension	Weighted mode	32	0.682801	0.235-1.985	0.488631
Anaerofilum	Pulmonary Arterial Hypertension	MR Egger	42	0.260426	0.036-1.886	0.190465
Anaerofilum	Pulmonary Arterial Hypertension	Weighted median	42	0.728573	0.388-1.368	0.324621
Anaerofilum	Pulmonary Arterial Hypertension	Inverse variance weighted	42	0.932054	0.596-1.457	0.757519
Anaerofilum	Pulmonary Arterial Hypertension	Simple mode	42	0.570751	0.151-2.156	0.413057
Anaerofilum	Pulmonary Arterial Hypertension	Weighted mode	42	0.54835	0.148-2.028	0.37311
Anaerostipes	Pulmonary Arterial Hypertension	MR Egger	64	0.49087	0.034-7.003	0.601636
Anaerostipes	Pulmonary Arterial Hypertension	Weighted median	64	0.891636	0.367-2.165	0.799971
Anaerostipes	Pulmonary Arterial Hypertension	Inverse variance weighted	64	0.785821	0.406-1.523	0.475145
Anaerostipes	Pulmonary Arterial Hypertension	Simple mode	64	1.00298	0.112-8.971	0.997885
Anaerostipes	Pulmonary Arterial Hypertension	Weighted mode	64	0.938786	0.102-8.642	0.955698
Anaerotruncus	Pulmonary Arterial Hypertension	MR Egger	47	0.960622	0.083-11.150	0.974519
Anaerotruncus	Pulmonary Arterial Hypertension	Weighted median	47	0.991042	0.343-2.860	0.986723
Anaerotruncus	Pulmonary Arterial Hypertension	Inverse variance weighted	47	0.780966	0.354-1.724	0.540737
Anaerotruncus	Pulmonary Arterial Hypertension	Simple mode	47	0.117819	0.006-2.372	0.169356
Anaerotruncus	Pulmonary Arterial Hypertension	Weighted mode	47	0.108671	0.007-1.802	0.128228
Bacteroides	Pulmonary Arterial Hypertension	MR Egger	46	0.782652	0.051-12.048	0.861343
Bacteroides	Pulmonary Arterial Hypertension	Weighted median	46	0.715724	0.233-2.197	0.558831
Bacteroides	Pulmonary Arterial Hypertension	Inverse variance weighted	46	0.515577	0.237-1.122	0.0950483
Bacteroides	Pulmonary Arterial Hypertension	Simple mode	46	0.492878	0.039-6.307	0.589139
Bacteroides	Pulmonary Arterial Hypertension	Weighted mode	46	0.718271	0.059-8.803	0.796963
Barnesiella	Pulmonary Arterial Hypertension	MR Egger	42	0.71149	0.029-17.581	0.836266
Barnesiella	Pulmonary Arterial Hypertension	Weighted median	42	0.984956	0.338-2.869	0.977833
Barnesiella	Pulmonary Arterial Hypertension	Inverse variance weighted	42	0.711168	0.303-1.668	0.433169
Barnesiella	Pulmonary Arterial Hypertension	Simple mode	42	1.47886	0.133-16.483	0.752043
Barnesiella	Pulmonary Arterial Hypertension	Weighted mode	42	1.31821	0.140-12.389	0.810231
Bifidobacterium	Pulmonary Arterial Hypertension	MR Egger	56	1.51432	0.153-14.959	0.723891
Bifidobacterium	Pulmonary Arterial Hypertension	Weighted median	56	1.6468	0.631-4.299	0.308186
Bifidobacterium	Pulmonary Arterial Hypertension	Inverse variance weighted	56	1.03587	0.547-1.962	0.913857
Bifidobacterium	Pulmonary Arterial Hypertension	Simple mode	56	0.831161	0.118-5.857	0.853412
Bifidobacterium	Pulmonary Arterial Hypertension	Weighted mode	56	1.53893	0.300-7.891	0.607296
Bilophila	Pulmonary Arterial Hypertension	MR Egger	52	0.645968	0.037-11.131	0.764754
Bilophila	Pulmonary Arterial Hypertension	Weighted median	52	1.51401	0.597-3.842	0.382706
Bilophila	Pulmonary Arterial Hypertension	Inverse variance weighted	52	1.45411	0.726-2.911	0.290433
Bilophila	Pulmonary Arterial Hypertension	Simple mode	52	0.672701	0.068-6.639	0.735692
Bilophila	Pulmonary Arterial Hypertension	Weighted mode	52	3.15531	0.335-29.750	0.320226
Blautia	Pulmonary Arterial Hypertension	MR Egger	46	0.0646489	0.005-0.778	0.0364378
Blautia	Pulmonary Arterial Hypertension	Weighted median	46	0.723359	0.229-2.286	0.581129
Blautia	Pulmonary Arterial Hypertension	Inverse variance weighted	46	1.01357	0.440-2.336	0.974766
Blautia	Pulmonary Arterial Hypertension	Simple mode	46	0.27394	0.023-3.266	0.311324
Blautia	Pulmonary Arterial Hypertension	Weighted mode	46	0.404341	0.045-3.625	0.422699
Butyricicoccus	Pulmonary Arterial Hypertension	MR Egger	40	3.01092	0.083-109.163	0.550959
Butyricicoccus	Pulmonary Arterial Hypertension	Weighted median	40	1.52871	0.471-4.961	0.479797
Butyricicoccus	Pulmonary Arterial Hypertension	Inverse variance weighted	40	0.985149	0.426-2.279	0.9721
Butyricicoccus	Pulmonary Arterial Hypertension	Simple mode	40	1.98533	0.139-28.259	0.6156
Butyricicoccus	Pulmonary Arterial Hypertension	Weighted mode	40	1.92265	0.171-21.606	0.599384
Butyricimonas	Pulmonary Arterial Hypertension	MR Egger	49	0.0784775	0.010-0.619	0.0196277
Butyricimonas	Pulmonary Arterial Hypertension	Weighted median	49	1.07165	0.465-2.469	0.870915
Butyricimonas	Pulmonary Arterial Hypertension	Inverse variance weighted	49	1.11883	0.620-2.019	0.709227
Butyricimonas	Pulmonary Arterial Hypertension	Simple mode	49	1.1434	0.153-8.541	0.896626
Butyricimonas	Pulmonary Arterial Hypertension	Weighted mode	49	1.01555	0.139-7.413	0.987927
Butyrivibrio	Pulmonary Arterial Hypertension	MR Egger	49	0.533893	0.134-2.133	0.379007
Butyrivibrio	Pulmonary Arterial Hypertension	Weighted median	49	1.02325	0.641-1.635	0.923372
Butyrivibrio	Pulmonary Arterial Hypertension	Inverse variance weighted	49	0.983798	0.705-1.372	0.923335
Butyrivibrio	Pulmonary Arterial Hypertension	Simple mode	49	0.489803	0.143-1.683	0.262611
Butyrivibrio	Pulmonary Arterial Hypertension	Weighted mode	49	0.510114	0.155-1.676	0.272876
Candidatus Soleaferrea	Pulmonary Arterial Hypertension	MR Egger	46	8.19361	1.086-61.792	0.0473336
Candidatus Soleaferrea	Pulmonary Arterial Hypertension	Weighted median	46	1.07705	0.558-2.080	0.825028
Candidatus Soleaferrea	Pulmonary Arterial Hypertension	Inverse variance weighted	46	1.26341	0.795-2.008	0.322851
Candidatus Soleaferrea	Pulmonary Arterial Hypertension	Simple mode	46	1.57366	0.366-6.770	0.545573
Candidatus Soleaferrea	Pulmonary Arterial Hypertension	Weighted mode	46	1.39017	0.364-5.311	0.632316
Catenibacterium	Pulmonary Arterial Hypertension	MR Egger	30	0.576418	0.038-8.780	0.694752
Catenibacterium	Pulmonary Arterial Hypertension	Weighted median	30	0.669332	0.364-1.229	0.19548
Catenibacterium	Pulmonary Arterial Hypertension	Inverse variance weighted	30	0.77314	0.506-1.182	0.234967
Catenibacterium	Pulmonary Arterial Hypertension	Simple mode	30	0.580432	0.178-1.888	0.373502
Catenibacterium	Pulmonary Arterial Hypertension	Weighted mode	30	0.588888	0.191-1.815	0.364005
Christensenellaceae (R7 group)	Pulmonary Arterial Hypertension	MR Egger	49	4.17989	0.281-62.099	0.304177
Christensenellaceae (R7 group)	Pulmonary Arterial Hypertension	Weighted median	49	1.09293	0.384-3.110	0.867728
Christensenellaceae (R7 group)	Pulmonary Arterial Hypertension	Inverse variance weighted	49	1.02085	0.465-2.242	0.959014
Christensenellaceae (R7 group)	Pulmonary Arterial Hypertension	Simple mode	49	0.789332	0.074-8.465	0.845873
Christensenellaceae (R7 group)	Pulmonary Arterial Hypertension	Weighted mode	49	0.922433	0.082-10.406	0.948199
Clostridium sensustricto 1	Pulmonary Arterial Hypertension	MR Egger	47	0.699158	0.115-4.252	0.699451
Clostridium sensustricto 1	Pulmonary Arterial Hypertension	Weighted median	47	0.812934	0.315-2.096	0.668252
Clostridium sensustricto 1	Pulmonary Arterial Hypertension	Inverse variance weighted	47	0.914297	0.472-1.771	0.790495
Clostridium sensustricto 1	Pulmonary Arterial Hypertension	Simple mode	47	0.473986	0.059-3.807	0.486023
Clostridium sensustricto 1	Pulmonary Arterial Hypertension	Weighted mode	47	0.573867	0.108-3.043	0.517308
Collinsella	Pulmonary Arterial Hypertension	MR Egger	43	0.908883	0.045-18.239	0.950518
Collinsella	Pulmonary Arterial Hypertension	Weighted median	43	0.472846	0.168-1.335	0.15718
Collinsella	Pulmonary Arterial Hypertension	Inverse variance weighted	43	0.465705	0.217-1.001	0.0501528
Collinsella	Pulmonary Arterial Hypertension	Simple mode	43	0.648356	0.062-6.828	0.720105
Collinsella	Pulmonary Arterial Hypertension	Weighted mode	43	0.627004	0.066-5.935	0.686021
Coprobacter	Pulmonary Arterial Hypertension	MR Egger	46	0.506819	0.069-3.718	0.50733
Coprobacter	Pulmonary Arterial Hypertension	Weighted median	46	0.518647	0.251-1.071	0.0759296
Coprobacter	Pulmonary Arterial Hypertension	Inverse variance weighted	46	0.584974	0.358-0.956	0.0323764
Coprobacter	Pulmonary Arterial Hypertension	Simple mode	46	0.342873	0.070-1.677	0.193016
Coprobacter	Pulmonary Arterial Hypertension	Weighted mode	46	0.365758	0.086-1.551	0.179104
Coprococcus1	Pulmonary Arterial Hypertension	MR Egger	49	3.36347	0.191-59.365	0.411765
Coprococcus1	Pulmonary Arterial Hypertension	Weighted median	49	0.432983	0.152-1.231	0.116316
Coprococcus1	Pulmonary Arterial Hypertension	Inverse variance weighted	49	0.688615	0.330-1.436	0.319987
Coprococcus1	Pulmonary Arterial Hypertension	Simple mode	49	0.181034	0.016-2.028	0.172039
Coprococcus1	Pulmonary Arterial Hypertension	Weighted mode	49	0.187418	0.018-1.914	0.16431
Coprococcus2	Pulmonary Arterial Hypertension	MR Egger	38	2.83989	0.068-118.801	0.587126
Coprococcus2	Pulmonary Arterial Hypertension	Weighted median	38	1.15682	0.418-3.198	0.77887
Coprococcus2	Pulmonary Arterial Hypertension	Inverse variance weighted	38	0.846168	0.402-1.780	0.659838
Coprococcus2	Pulmonary Arterial Hypertension	Simple mode	38	3.73999	0.260-53.870	0.338726
Coprococcus2	Pulmonary Arterial Hypertension	Weighted mode	38	3.31061	0.276-39.781	0.351426
Coprococcus3	Pulmonary Arterial Hypertension	MR Egger	36	0.244237	0.011-5.360	0.377322
Coprococcus3	Pulmonary Arterial Hypertension	Weighted median	36	1.01781	0.310-3.340	0.976767
Coprococcus3	Pulmonary Arterial Hypertension	Inverse variance weighted	36	1.00419	0.435-2.319	0.992184
Coprococcus3	Pulmonary Arterial Hypertension	Simple mode	36	0.239219	0.020-2.883	0.267718
Coprococcus3	Pulmonary Arterial Hypertension	Weighted mode	36	0.313872	0.039-2.516	0.282661
Defluviitaleaceae (UCG011)	Pulmonary Arterial Hypertension	MR Egger	48	0.315668	0.039-2.533	0.283455
Defluviitaleaceae (UCG011)	Pulmonary Arterial Hypertension	Weighted median	48	0.551996	0.258-1.182	0.126245
Defluviitaleaceae (UCG011)	Pulmonary Arterial Hypertension	Inverse variance weighted	48	0.555324	0.322-0.959	0.0348887
Defluviitaleaceae (UCG011)	Pulmonary Arterial Hypertension	Simple mode	48	0.184841	0.027-1.262	0.0915866
Defluviitaleaceae (UCG011)	Pulmonary Arterial Hypertension	Weighted mode	48	1.46878	0.244-8.851	0.676753
Desulfovibrio	Pulmonary Arterial Hypertension	MR Egger	45	15.5152	0.661-364.299	0.0958448
Desulfovibrio	Pulmonary Arterial Hypertension	Weighted median	45	1.12926	0.442-2.888	0.799715
Desulfovibrio	Pulmonary Arterial Hypertension	Inverse variance weighted	45	1.22443	0.606-2.476	0.572973
Desulfovibrio	Pulmonary Arterial Hypertension	Simple mode	45	4.54962	0.470-43.998	0.197446
Desulfovibrio	Pulmonary Arterial Hypertension	Weighted mode	45	3.54491	0.460-27.317	0.230959
Dialister	Pulmonary Arterial Hypertension	MR Egger	51	0.152691	0.014-1.613	0.124581
Dialister	Pulmonary Arterial Hypertension	Weighted median	51	0.658664	0.292-1.484	0.313596
Dialister	Pulmonary Arterial Hypertension	Inverse variance weighted	51	0.675371	0.363-1.256	0.215288
Dialister	Pulmonary Arterial Hypertension	Simple mode	51	0.771089	0.107-5.543	0.797238
Dialister	Pulmonary Arterial Hypertension	Weighted mode	51	0.860523	0.133-5.550	0.875137
Dorea	Pulmonary Arterial Hypertension	MR Egger	53	4.41019	0.271-71.699	0.301864
Dorea	Pulmonary Arterial Hypertension	Weighted median	53	1.04809	0.353-3.108	0.932499
Dorea	Pulmonary Arterial Hypertension	Inverse variance weighted	53	1.67087	0.786-3.554	0.182441
Dorea	Pulmonary Arterial Hypertension	Simple mode	53	0.868768	0.063-11.933	0.916591
Dorea	Pulmonary Arterial Hypertension	Weighted mode	53	0.902093	0.083-9.802	0.932862
Eggerthella	Pulmonary Arterial Hypertension	MR Egger	53	2.27626	0.322-16.090	0.41357
Eggerthella	Pulmonary Arterial Hypertension	Weighted median	53	1.60461	0.899-2.863	0.109323
Eggerthella	Pulmonary Arterial Hypertension	Inverse variance weighted	53	1.33352	0.855-2.080	0.20434
Eggerthella	Pulmonary Arterial Hypertension	Simple mode	53	2.55605	0.565-11.562	0.228448
Eggerthella	Pulmonary Arterial Hypertension	Weighted mode	53	2.18675	0.577-8.284	0.254845
Eisenbergiella	Pulmonary Arterial Hypertension	MR Egger	46	0.306636	0.038-2.443	0.270348
Eisenbergiella	Pulmonary Arterial Hypertension	Weighted median	46	1.15984	0.604-2.228	0.656169
Eisenbergiella	Pulmonary Arterial Hypertension	Inverse variance weighted	46	1.1557	0.735-1.817	0.530528
Eisenbergiella	Pulmonary Arterial Hypertension	Simple mode	46	0.485736	0.113-2.081	0.335912
Eisenbergiella	Pulmonary Arterial Hypertension	Weighted mode	46	0.505218	0.109-2.346	0.388032
Enterorhabdus	Pulmonary Arterial Hypertension	MR Egger	39	0.884048	0.089-8.765	0.916706
Enterorhabdus	Pulmonary Arterial Hypertension	Weighted median	39	0.909994	0.403-2.054	0.820373
Enterorhabdus	Pulmonary Arterial Hypertension	Inverse variance weighted	39	1.04432	0.577-1.891	0.886134
Enterorhabdus	Pulmonary Arterial Hypertension	Simple mode	39	0.42944	0.073-2.538	0.356987
Enterorhabdus	Pulmonary Arterial Hypertension	Weighted mode	39	0.441165	0.093-2.090	0.309015
Erysipelatoclostridium	Pulmonary Arterial Hypertension	MR Egger	44	2.88831	0.257-32.500	0.395293
Erysipelatoclostridium	Pulmonary Arterial Hypertension	Weighted median	44	1.63024	0.694-3.828	0.261778
Erysipelatoclostridium	Pulmonary Arterial Hypertension	Inverse variance weighted	44	1.29848	0.696-2.424	0.412103
Erysipelatoclostridium	Pulmonary Arterial Hypertension	Simple mode	44	2.4551	0.340-17.712	0.377956
Erysipelatoclostridium	Pulmonary Arterial Hypertension	Weighted mode	44	2.90827	0.433-19.527	0.277963
Erysipelotrichaceae (UCG003)	Pulmonary Arterial Hypertension	MR Egger	46	0.186972	0.020-1.758	0.149628
Erysipelotrichaceae (UCG003)	Pulmonary Arterial Hypertension	Weighted median	46	0.534467	0.189-1.510	0.237131
Erysipelotrichaceae (UCG003)	Pulmonary Arterial Hypertension	Inverse variance weighted	46	0.494294	0.245-0.996	0.0488454
Erysipelotrichaceae (UCG003)	Pulmonary Arterial Hypertension	Simple mode	46	0.785597	0.086-7.136	0.831239
Erysipelotrichaceae (UCG003)	Pulmonary Arterial Hypertension	Weighted mode	46	0.51916	0.069-3.884	0.526419
Escherichia Shigella	Pulmonary Arterial Hypertension	MR Egger	45	0.517388	0.029-9.390	0.65813
Escherichia Shigella	Pulmonary Arterial Hypertension	Weighted median	45	0.729032	0.262-2.032	0.545566
Escherichia Shigella	Pulmonary Arterial Hypertension	Inverse variance weighted	45	0.56193	0.264-1.196	0.134718
Escherichia Shigella	Pulmonary Arterial Hypertension	Simple mode	45	0.208818	0.020-2.212	0.200141
Escherichia Shigella	Pulmonary Arterial Hypertension	Weighted mode	45	0.372181	0.039-3.562	0.395722
Faecalibacterium	Pulmonary Arterial Hypertension	MR Egger	38	1.16158	0.126-10.676	0.895446
Faecalibacterium	Pulmonary Arterial Hypertension	Weighted median	38	1.48233	0.494-4.446	0.482438
Faecalibacterium	Pulmonary Arterial Hypertension	Inverse variance weighted	38	1.2969	0.567-2.966	0.537849
Faecalibacterium	Pulmonary Arterial Hypertension	Simple mode	38	2.14307	0.301-15.261	0.451443
Faecalibacterium	Pulmonary Arterial Hypertension	Weighted mode	38	2.00789	0.350-11.533	0.439448
Family XIIIAD (3011 group)	Pulmonary Arterial Hypertension	MR Egger	48	0.348528	0.026-4.696	0.431083
Family XIIIAD (3011 group)	Pulmonary Arterial Hypertension	Weighted median	48	0.808392	0.295-2.218	0.679584
Family XIIIAD (3011 group)	Pulmonary Arterial Hypertension	Inverse variance weighted	48	1.35905	0.693-2.665	0.371933
Family XIIIAD (3011 group)	Pulmonary Arterial Hypertension	Simple mode	48	0.630782	0.062-6.429	0.699009
Family XIIIAD (3011 group)	Pulmonary Arterial Hypertension	Weighted mode	48	0.650293	0.081-5.243	0.687982
Family XIII (UCG001)	Pulmonary Arterial Hypertension	MR Egger	59	18.9626	2.884-124.667	0.00334713
Family XIII (UCG001)	Pulmonary Arterial Hypertension	Weighted median	59	1.30662	0.582-2.934	0.516953
Family XIII (UCG001)	Pulmonary Arterial Hypertension	Inverse variance weighted	59	1.37613	0.777-2.438	0.273801
Family XIII (UCG001)	Pulmonary Arterial Hypertension	Simple mode	59	1.40084	0.188-10.432	0.743305
Family XIII (UCG001)	Pulmonary Arterial Hypertension	Weighted mode	59	1.44628	0.243-8.596	0.686386
Flavonifractor	Pulmonary Arterial Hypertension	MR Egger	36	0.70594	0.063-7.918	0.779391
Flavonifractor	Pulmonary Arterial Hypertension	Weighted median	36	0.982836	0.361-2.676	0.972973
Flavonifractor	Pulmonary Arterial Hypertension	Inverse variance weighted	36	0.824345	0.418-1.626	0.577168
Flavonifractor	Pulmonary Arterial Hypertension	Simple mode	36	3.48786	0.387-31.475	0.273271
Flavonifractor	Pulmonary Arterial Hypertension	Weighted mode	36	3.12353	0.375-26.035	0.299663
Fusicatenibacter	Pulmonary Arterial Hypertension	MR Egger	53	0.589915	0.059-5.946	0.656247
Fusicatenibacter	Pulmonary Arterial Hypertension	Weighted median	53	1.61363	0.571-4.563	0.366928
Fusicatenibacter	Pulmonary Arterial Hypertension	Inverse variance weighted	53	0.713021	0.348-1.463	0.356258
Fusicatenibacter	Pulmonary Arterial Hypertension	Simple mode	53	3.67325	0.355-38.008	0.280162
Fusicatenibacter	Pulmonary Arterial Hypertension	Weighted mode	53	3.13178	0.387-25.376	0.289797
Gordonibacter	Pulmonary Arterial Hypertension	MR Egger	45	0.428833	0.067-2.737	0.375572
Gordonibacter	Pulmonary Arterial Hypertension	Weighted median	45	0.907567	0.544-1.514	0.710151
Gordonibacter	Pulmonary Arterial Hypertension	Inverse variance weighted	45	0.931446	0.625-1.389	0.727613
Gordonibacter	Pulmonary Arterial Hypertension	Simple mode	45	0.947295	0.324-2.770	0.921654
Gordonibacter	Pulmonary Arterial Hypertension	Weighted mode	45	0.896263	0.310-2.594	0.840845
Haemophilus	Pulmonary Arterial Hypertension	MR Egger	44	0.71179	0.140-3.612	0.683716
Haemophilus	Pulmonary Arterial Hypertension	Weighted median	44	0.942092	0.405-2.194	0.890008
Haemophilus	Pulmonary Arterial Hypertension	Inverse variance weighted	44	0.939391	0.527-1.675	0.832197
Haemophilus	Pulmonary Arterial Hypertension	Simple mode	44	0.82161	0.146-4.639	0.824988
Haemophilus	Pulmonary Arterial Hypertension	Weighted mode	44	0.82161	0.184-3.660	0.797788
Holdemanella	Pulmonary Arterial Hypertension	MR Egger	37	0.35743	0.053-2.421	0.299046
Holdemanella	Pulmonary Arterial Hypertension	Weighted median	37	0.885512	0.397-1.974	0.766302
Holdemanella	Pulmonary Arterial Hypertension	Inverse variance weighted	37	0.68064	0.386-1.201	0.18423
Holdemanella	Pulmonary Arterial Hypertension	Simple mode	37	1.15581	0.213-6.281	0.867779
Holdemanella	Pulmonary Arterial Hypertension	Weighted mode	37	1.17914	0.258-5.384	0.832783
Holdemania	Pulmonary Arterial Hypertension	MR Egger	38	2.3676	0.206-27.195	0.493376
Holdemania	Pulmonary Arterial Hypertension	Weighted median	38	1.1078	0.430-2.855	0.832126
Holdemania	Pulmonary Arterial Hypertension	Inverse variance weighted	38	1.02285	0.545-1.919	0.943897
Holdemania	Pulmonary Arterial Hypertension	Simple mode	38	1.42297	0.206-9.833	0.722628
Holdemania	Pulmonary Arterial Hypertension	Weighted mode	38	1.31195	0.202-8.509	0.777507
Howardella	Pulmonary Arterial Hypertension	MR Egger	35	1.27463	0.140-11.609	0.830868
Howardella	Pulmonary Arterial Hypertension	Weighted median	35	0.928735	0.514-1.679	0.806708
Howardella	Pulmonary Arterial Hypertension	Inverse variance weighted	35	1.14376	0.680-1.924	0.612621
Howardella	Pulmonary Arterial Hypertension	Simple mode	35	0.828719	0.267-2.568	0.746743
Howardella	Pulmonary Arterial Hypertension	Weighted mode	35	0.811837	0.297-2.217	0.686724
Hungatella	Pulmonary Arterial Hypertension	MR Egger	45	0.45884	0.065-3.251	0.439752
Hungatella	Pulmonary Arterial Hypertension	Weighted median	45	0.782667	0.442-1.385	0.400063
Hungatella	Pulmonary Arterial Hypertension	Inverse variance weighted	45	0.975154	0.646-1.471	0.90456
Hungatella	Pulmonary Arterial Hypertension	Simple mode	45	0.591223	0.177-1.980	0.398682
Hungatella	Pulmonary Arterial Hypertension	Weighted mode	45	0.61519	0.199-1.898	0.402501
Intestinibacter	Pulmonary Arterial Hypertension	MR Egger	52	3.05476	0.327-28.542	0.332082
Intestinibacter	Pulmonary Arterial Hypertension	Weighted median	52	1.0497	0.448-2.460	0.911112
Intestinibacter	Pulmonary Arterial Hypertension	Inverse variance weighted	52	0.974898	0.526-1.807	0.935618
Intestinibacter	Pulmonary Arterial Hypertension	Simple mode	52	0.888581	0.137-5.774	0.90203
Intestinibacter	Pulmonary Arterial Hypertension	Weighted mode	52	1.04002	0.168-6.429	0.966491
Intestinimonas	Pulmonary Arterial Hypertension	MR Egger	41	0.335454	0.025-4.442	0.412316
Intestinimonas	Pulmonary Arterial Hypertension	Weighted median	41	0.60065	0.222-1.622	0.314639
Intestinimonas	Pulmonary Arterial Hypertension	Inverse variance weighted	41	0.841533	0.418-1.696	0.62935
Intestinimonas	Pulmonary Arterial Hypertension	Simple mode	41	0.532715	0.058-4.873	0.580201
Intestinimonas	Pulmonary Arterial Hypertension	Weighted mode	41	0.47986	0.062-3.734	0.487078
Lachnoclostridium	Pulmonary Arterial Hypertension	MR Egger	56	1.96965	0.112-34.726	0.645234
Lachnoclostridium	Pulmonary Arterial Hypertension	Weighted median	56	0.443875	0.159-1.237	0.120481
Lachnoclostridium	Pulmonary Arterial Hypertension	Inverse variance weighted	56	0.665804	0.324-1.370	0.269134
Lachnoclostridium	Pulmonary Arterial Hypertension	Simple mode	56	0.328299	0.027-3.995	0.386112
Lachnoclostridium	Pulmonary Arterial Hypertension	Weighted mode	56	0.371472	0.043-3.208	0.371878
Lachnospira	Pulmonary Arterial Hypertension	MR Egger	44	1.36384	0.029-63.108	0.874735
Lachnospira	Pulmonary Arterial Hypertension	Weighted median	44	0.923076	0.308-2.768	0.886406
Lachnospira	Pulmonary Arterial Hypertension	Inverse variance weighted	44	1.06222	0.476-2.373	0.882971
Lachnospira	Pulmonary Arterial Hypertension	Simple mode	44	0.822573	0.072-9.414	0.875939
Lachnospira	Pulmonary Arterial Hypertension	Weighted mode	44	0.754045	0.091-6.217	0.794361
Lachnospiraceae (FCS020 group)	Pulmonary Arterial Hypertension	MR Egger	58	1.40236	0.147-13.422	0.77028
Lachnospiraceae (FCS020 group)	Pulmonary Arterial Hypertension	Weighted median	58	0.871369	0.360-2.109	0.76007
Lachnospiraceae (FCS020 group)	Pulmonary Arterial Hypertension	Inverse variance weighted	58	1.21471	0.653-2.260	0.539309
Lachnospiraceae (FCS020 group)	Pulmonary Arterial Hypertension	Simple mode	58	0.401014	0.054-3.001	0.377303
Lachnospiraceae (FCS020 group)	Pulmonary Arterial Hypertension	Weighted mode	58	0.55578	0.085-3.652	0.543268
Lachnospiraceae (NC2004 group)	Pulmonary Arterial Hypertension	MR Egger	47	1.66062	0.214-12.885	0.629903
Lachnospiraceae (NC2004 group)	Pulmonary Arterial Hypertension	Weighted median	47	0.724402	0.385-1.363	0.317227
Lachnospiraceae (NC2004 group)	Pulmonary Arterial Hypertension	Inverse variance weighted	47	0.749009	0.469-1.197	0.227231
Lachnospiraceae (NC2004 group)	Pulmonary Arterial Hypertension	Simple mode	47	0.596199	0.125-2.847	0.519983
Lachnospiraceae (NC2004 group)	Pulmonary Arterial Hypertension	Weighted mode	47	0.626841	0.143-2.746	0.538465
Lachnospiraceae (ND3007 group)	Pulmonary Arterial Hypertension	MR Egger	33	0.190702	0.007-5.256	0.33501
Lachnospiraceae (ND3007 group)	Pulmonary Arterial Hypertension	Weighted median	33	0.316062	0.092-1.089	0.0680958
Lachnospiraceae (ND3007 group)	Pulmonary Arterial Hypertension	Inverse variance weighted	33	0.414296	0.170-1.010	0.0525837
Lachnospiraceae (ND3007 group)	Pulmonary Arterial Hypertension	Simple mode	33	0.282491	0.025-3.209	0.315544
Lachnospiraceae (ND3007 group)	Pulmonary Arterial Hypertension	Weighted mode	33	0.307736	0.034-2.821	0.30495
Lachnospiraceae (NK4A136 group)	Pulmonary Arterial Hypertension	MR Egger	51	0.202402	0.015-2.777	0.237609
Lachnospiraceae (NK4A136 group)	Pulmonary Arterial Hypertension	Weighted median	51	0.560677	0.195-1.608	0.281803
Lachnospiraceae (NK4A136 group)	Pulmonary Arterial Hypertension	Inverse variance weighted	51	1.03411	0.496-2.155	0.928638
Lachnospiraceae (NK4A136 group)	Pulmonary Arterial Hypertension	Simple mode	51	0.235156	0.019-2.842	0.260343
Lachnospiraceae (NK4A136 group)	Pulmonary Arterial Hypertension	Weighted mode	51	0.272526	0.026-2.812	0.280196
Lachnospiraceae (UCG001)	Pulmonary Arterial Hypertension	MR Egger	50	0.928304	0.162-5.332	0.93387
Lachnospiraceae (UCG001)	Pulmonary Arterial Hypertension	Weighted median	50	1.00332	0.456-2.205	0.99341
Lachnospiraceae (UCG001)	Pulmonary Arterial Hypertension	Inverse variance weighted	50	1.24909	0.717-2.176	0.432308
Lachnospiraceae (UCG001)	Pulmonary Arterial Hypertension	Simple mode	50	0.729427	0.132-4.026	0.718928
Lachnospiraceae (UCG001)	Pulmonary Arterial Hypertension	Weighted mode	50	0.691096	0.124-3.837	0.674538
Lachnospiraceae (UCG004)	Pulmonary Arterial Hypertension	MR Egger	51	23.2655	1.185-456.637	0.043553
Lachnospiraceae (UCG004)	Pulmonary Arterial Hypertension	Weighted median	51	0.541836	0.200-1.467	0.227816
Lachnospiraceae (UCG004)	Pulmonary Arterial Hypertension	Inverse variance weighted	51	0.623359	0.307-1.267	0.191481
Lachnospiraceae (UCG004)	Pulmonary Arterial Hypertension	Simple mode	51	0.316739	0.030-3.390	0.346404
Lachnospiraceae (UCG004)	Pulmonary Arterial Hypertension	Weighted mode	51	0.287385	0.031-2.636	0.275422
Lachnospiraceae (UCG008)	Pulmonary Arterial Hypertension	MR Egger	49	0.351381	0.037-3.297	0.364534
Lachnospiraceae (UCG008)	Pulmonary Arterial Hypertension	Weighted median	49	0.584661	0.291-1.176	0.132332
Lachnospiraceae (UCG008)	Pulmonary Arterial Hypertension	Inverse variance weighted	49	0.595928	0.367-0.968	0.0363683
Lachnospiraceae (UCG008)	Pulmonary Arterial Hypertension	Simple mode	49	0.469332	0.096-2.287	0.353927
Lachnospiraceae (UCG008)	Pulmonary Arterial Hypertension	Weighted mode	49	0.469332	0.095-2.310	0.356844
Lachnospiraceae (UCG010)	Pulmonary Arterial Hypertension	MR Egger	41	8.88631	0.494-159.798	0.146417
Lachnospiraceae (UCG010)	Pulmonary Arterial Hypertension	Weighted median	41	1.69532	0.600-4.787	0.31891
Lachnospiraceae (UCG010)	Pulmonary Arterial Hypertension	Inverse variance weighted	41	1.14133	0.540-2.411	0.729049
Lachnospiraceae (UCG010)	Pulmonary Arterial Hypertension	Simple mode	41	2.66156	0.232-30.527	0.436243
Lachnospiraceae (UCG010)	Pulmonary Arterial Hypertension	Weighted mode	41	2.50649	0.266-23.576	0.426416
Lactobacillus	Pulmonary Arterial Hypertension	MR Egger	39	2.03471	0.367-11.288	0.42164
Lactobacillus	Pulmonary Arterial Hypertension	Weighted median	39	1.11338	0.500-2.480	0.79265
Lactobacillus	Pulmonary Arterial Hypertension	Inverse variance weighted	39	1.16446	0.633-2.143	0.624767
Lactobacillus	Pulmonary Arterial Hypertension	Simple mode	39	0.829509	0.146-4.709	0.834023
Lactobacillus	Pulmonary Arterial Hypertension	Weighted mode	39	1.27154	0.294-5.505	0.749734
Lactococcus	Pulmonary Arterial Hypertension	MR Egger	47	1.2098	0.265-5.528	0.807047
Lactococcus	Pulmonary Arterial Hypertension	Weighted median	47	1.215	0.700-2.110	0.489043
Lactococcus	Pulmonary Arterial Hypertension	Inverse variance weighted	47	1.23477	0.838-1.820	0.286838
Lactococcus	Pulmonary Arterial Hypertension	Simple mode	47	0.879887	0.252-3.075	0.842025
Lactococcus	Pulmonary Arterial Hypertension	Weighted mode	47	0.861156	0.295-2.513	0.785624
Marvinbryantia	Pulmonary Arterial Hypertension	MR Egger	46	0.846497	0.092-7.805	0.883776
Marvinbryantia	Pulmonary Arterial Hypertension	Weighted median	46	0.676405	0.262-1.746	0.418923
Marvinbryantia	Pulmonary Arterial Hypertension	Inverse variance weighted	46	0.846079	0.424-1.690	0.635908
Marvinbryantia	Pulmonary Arterial Hypertension	Simple mode	46	0.815485	0.123-5.393	0.833347
Marvinbryantia	Pulmonary Arterial Hypertension	Weighted mode	46	0.700144	0.114-4.299	0.702073
Methanobrevibacter	Pulmonary Arterial Hypertension	MR Egger	45	1.18742	0.253-5.579	0.828755
Methanobrevibacter	Pulmonary Arterial Hypertension	Weighted median	45	0.813922	0.488-1.357	0.429897
Methanobrevibacter	Pulmonary Arterial Hypertension	Inverse variance weighted	45	0.981403	0.675-1.428	0.92179
Methanobrevibacter	Pulmonary Arterial Hypertension	Simple mode	45	0.75555	0.229-2.489	0.647207
Methanobrevibacter	Pulmonary Arterial Hypertension	Weighted mode	45	0.694594	0.226-2.139	0.528658
Odoribacter	Pulmonary Arterial Hypertension	MR Egger	37	0.286771	0.018-4.512	0.380401
Odoribacter	Pulmonary Arterial Hypertension	Weighted median	37	0.55504	0.178-1.735	0.311262
Odoribacter	Pulmonary Arterial Hypertension	Inverse variance weighted	37	0.94517	0.423-2.110	0.890564
Odoribacter	Pulmonary Arterial Hypertension	Simple mode	37	0.489232	0.053-4.481	0.530936
Odoribacter	Pulmonary Arterial Hypertension	Weighted mode	37	0.548084	0.062-4.809	0.590681
Olsenella	Pulmonary Arterial Hypertension	MR Egger	35	0.586694	0.115-2.988	0.525274
Olsenella	Pulmonary Arterial Hypertension	Weighted median	35	0.840814	0.451-1.569	0.585821
Olsenella	Pulmonary Arterial Hypertension	Inverse variance weighted	35	1.05313	0.675-1.643	0.819534
Olsenella	Pulmonary Arterial Hypertension	Simple mode	35	0.6481	0.138-3.042	0.586086
Olsenella	Pulmonary Arterial Hypertension	Weighted mode	35	0.539783	0.159-1.837	0.33067
Oscillibacter	Pulmonary Arterial Hypertension	MR Egger	49	6.47936	0.777-54.052	0.090824
Oscillibacter	Pulmonary Arterial Hypertension	Weighted median	49	1.7176	0.776-3.800	0.181805
Oscillibacter	Pulmonary Arterial Hypertension	Inverse variance weighted	49	1.61254	0.910-2.856	0.101374
Oscillibacter	Pulmonary Arterial Hypertension	Simple mode	49	1.51504	0.235-9.750	0.663813
Oscillibacter	Pulmonary Arterial Hypertension	Weighted mode	49	1.55908	0.292-8.326	0.605742
Oscillospira	Pulmonary Arterial Hypertension	MR Egger	43	1.12811	0.119-10.710	0.916905
Oscillospira	Pulmonary Arterial Hypertension	Weighted median	43	0.89754	0.388-2.074	0.800318
Oscillospira	Pulmonary Arterial Hypertension	Inverse variance weighted	43	0.758334	0.415-1.387	0.369206
Oscillospira	Pulmonary Arterial Hypertension	Simple mode	43	0.805849	0.118-5.512	0.826912
Oscillospira	Pulmonary Arterial Hypertension	Weighted mode	43	0.893933	0.137-5.835	0.907303
Oxalobacter	Pulmonary Arterial Hypertension	MR Egger	46	1.49367	0.325-6.873	0.608977
Oxalobacter	Pulmonary Arterial Hypertension	Weighted median	46	1.32636	0.758-2.320	0.32228
Oxalobacter	Pulmonary Arterial Hypertension	Inverse variance weighted	46	1.17753	0.789-1.758	0.424251
Oxalobacter	Pulmonary Arterial Hypertension	Simple mode	46	1.62365	0.436-6.045	0.47364
Oxalobacter	Pulmonary Arterial Hypertension	Weighted mode	46	1.6705	0.486-5.747	0.419922
Parabacteroides	Pulmonary Arterial Hypertension	MR Egger	48	2.15108	0.166-27.824	0.560432
Parabacteroides	Pulmonary Arterial Hypertension	Weighted median	48	2.08031	0.720-6.014	0.176255
Parabacteroides	Pulmonary Arterial Hypertension	Inverse variance weighted	48	1.70131	0.790-3.666	0.174877
Parabacteroides	Pulmonary Arterial Hypertension	Simple mode	48	2.09001	0.201-21.768	0.540475
Parabacteroides	Pulmonary Arterial Hypertension	Weighted mode	48	2.26627	0.273-18.844	0.452775
Paraprevotella	Pulmonary Arterial Hypertension	MR Egger	41	0.37003	0.043-3.219	0.373269
Paraprevotella	Pulmonary Arterial Hypertension	Weighted median	41	1.25226	0.584-2.685	0.563177
Paraprevotella	Pulmonary Arterial Hypertension	Inverse variance weighted	41	1.37921	0.796-2.389	0.251393
Paraprevotella	Pulmonary Arterial Hypertension	Simple mode	41	1.26693	0.244-6.573	0.779648
Paraprevotella	Pulmonary Arterial Hypertension	Weighted mode	41	1.15154	0.234-5.674	0.863196
Parasutterella	Pulmonary Arterial Hypertension	MR Egger	39	2.63895	0.306-22.739	0.382878
Parasutterella	Pulmonary Arterial Hypertension	Weighted median	39	0.971098	0.381-2.478	0.951063
Parasutterella	Pulmonary Arterial Hypertension	Inverse variance weighted	39	1.05542	0.546-2.039	0.872432
Parasutterella	Pulmonary Arterial Hypertension	Simple mode	39	1.3527	0.188-9.728	0.76571
Parasutterella	Pulmonary Arterial Hypertension	Weighted mode	39	1.18726	0.167-8.460	0.864875
Peptococcus	Pulmonary Arterial Hypertension	MR Egger	46	4.70524	0.640-34.572	0.135167
Peptococcus	Pulmonary Arterial Hypertension	Weighted median	46	0.938951	0.489-1.802	0.849839
Peptococcus	Pulmonary Arterial Hypertension	Inverse variance weighted	46	1.12995	0.660-1.935	0.656204
Peptococcus	Pulmonary Arterial Hypertension	Simple mode	46	0.72793	0.181-2.923	0.656526
Peptococcus	Pulmonary Arterial Hypertension	Weighted mode	46	0.816074	0.237-2.804	0.748408
Phascolarctobacterium	Pulmonary Arterial Hypertension	MR Egger	50	0.575512	0.082-4.023	0.580172
Phascolarctobacterium	Pulmonary Arterial Hypertension	Weighted median	50	1.17548	0.511-2.703	0.703465
Phascolarctobacterium	Pulmonary Arterial Hypertension	Inverse variance weighted	50	1.24257	0.698-2.213	0.460861
Phascolarctobacterium	Pulmonary Arterial Hypertension	Simple mode	50	1.33503	0.239-7.463	0.743499
Phascolarctobacterium	Pulmonary Arterial Hypertension	Weighted mode	50	1.20888	0.243-6.010	0.817638
Prevotella7	Pulmonary Arterial Hypertension	MR Egger	36	5.31204	0.720-39.196	0.110703
Prevotella7	Pulmonary Arterial Hypertension	Weighted median	36	0.818683	0.456-1.470	0.502823
Prevotella7	Pulmonary Arterial Hypertension	Inverse variance weighted	36	0.753678	0.504-1.127	0.168202
Prevotella7	Pulmonary Arterial Hypertension	Simple mode	36	0.921432	0.310-2.735	0.883645
Prevotella7	Pulmonary Arterial Hypertension	Weighted mode	36	0.935405	0.322-2.721	0.903145
Prevotella9	Pulmonary Arterial Hypertension	MR Egger	57	0.18416	0.031-1.105	0.0695807
Prevotella9	Pulmonary Arterial Hypertension	Weighted median	57	1.48763	0.680-3.253	0.319668
Prevotella9	Pulmonary Arterial Hypertension	Inverse variance weighted	57	1.05818	0.623-1.797	0.83414
Prevotella9	Pulmonary Arterial Hypertension	Simple mode	57	2.19106	0.411-11.676	0.362108
Prevotella9	Pulmonary Arterial Hypertension	Weighted mode	57	1.98119	0.420-9.351	0.391519
Rikenellaceae (RC9gut group)	Pulmonary Arterial Hypertension	MR Egger	47	5.0604	0.657-38.985	0.126586
Rikenellaceae (RC9gut group)	Pulmonary Arterial Hypertension	Weighted median	47	1.51736	0.910-2.530	0.109974
Rikenellaceae (RC9gut group)	Pulmonary Arterial Hypertension	Inverse variance weighted	47	1.37902	0.950-2.002	0.0912108
Rikenellaceae (RC9gut group)	Pulmonary Arterial Hypertension	Simple mode	47	1.46292	0.417-5.129	0.555137
Rikenellaceae (RC9gut group)	Pulmonary Arterial Hypertension	Weighted mode	47	1.51328	0.503-4.557	0.465113
Romboutsia	Pulmonary Arterial Hypertension	MR Egger	47	1.63383	0.269-9.906	0.596032
Romboutsia	Pulmonary Arterial Hypertension	Weighted median	47	1.07951	0.412-2.826	0.87616
Romboutsia	Pulmonary Arterial Hypertension	Inverse variance weighted	47	0.889023	0.465-1.700	0.722191
Romboutsia	Pulmonary Arterial Hypertension	Simple mode	47	1.46527	0.172-12.483	0.728292
Romboutsia	Pulmonary Arterial Hypertension	Weighted mode	47	1.23018	0.162-9.349	0.842206
Roseburia	Pulmonary Arterial Hypertension	MR Egger	50	3.55095	0.219-57.550	0.37701
Roseburia	Pulmonary Arterial Hypertension	Weighted median	50	0.573987	0.191-1.727	0.323302
Roseburia	Pulmonary Arterial Hypertension	Inverse variance weighted	50	0.669357	0.291-1.541	0.345271
Roseburia	Pulmonary Arterial Hypertension	Simple mode	50	0.282195	0.023-3.482	0.328594
Roseburia	Pulmonary Arterial Hypertension	Weighted mode	50	0.412387	0.048-3.539	0.423167
Ruminiclostridium5	Pulmonary Arterial Hypertension	MR Egger	45	8.83298	0.248-314.045	0.238372
Ruminiclostridium5	Pulmonary Arterial Hypertension	Weighted median	45	1.458	0.439-4.840	0.537956
Ruminiclostridium5	Pulmonary Arterial Hypertension	Inverse variance weighted	45	1.05795	0.427-2.624	0.903261
Ruminiclostridium5	Pulmonary Arterial Hypertension	Simple mode	45	1.42839	0.094-21.760	0.798689
Ruminiclostridium5	Pulmonary Arterial Hypertension	Weighted mode	45	2.75029	0.195-38.740	0.457457
Ruminiclostridium6	Pulmonary Arterial Hypertension	MR Egger	42	0.451731	0.030-6.906	0.571095
Ruminiclostridium6	Pulmonary Arterial Hypertension	Weighted median	42	1.32486	0.454-3.865	0.606534
Ruminiclostridium6	Pulmonary Arterial Hypertension	Inverse variance weighted	42	0.684697	0.320-1.464	0.328717
Ruminiclostridium6	Pulmonary Arterial Hypertension	Simple mode	42	1.69417	0.157-18.271	0.666201
Ruminiclostridium6	Pulmonary Arterial Hypertension	Weighted mode	42	1.63399	0.198-13.492	0.650885
Ruminiclostridium9	Pulmonary Arterial Hypertension	MR Egger	53	0.10381	0.003-3.291	0.204769
Ruminiclostridium9	Pulmonary Arterial Hypertension	Weighted median	53	0.608465	0.212-1.748	0.356153
Ruminiclostridium9	Pulmonary Arterial Hypertension	Inverse variance weighted	53	0.677225	0.327-1.403	0.294394
Ruminiclostridium9	Pulmonary Arterial Hypertension	Simple mode	53	0.0948977	0.007-1.310	0.0845349
Ruminiclostridium9	Pulmonary Arterial Hypertension	Weighted mode	53	0.0948977	0.007-1.226	0.0770632
Ruminococcaceae (NK4A214 group)	Pulmonary Arterial Hypertension	MR Egger	51	0.717073	0.041-12.543	0.820765
Ruminococcaceae (NK4A214 group)	Pulmonary Arterial Hypertension	Weighted median	51	0.797344	0.289-2.202	0.662106
Ruminococcaceae (NK4A214 group)	Pulmonary Arterial Hypertension	Inverse variance weighted	51	0.698011	0.333-1.465	0.341998
Ruminococcaceae (NK4A214 group)	Pulmonary Arterial Hypertension	Simple mode	51	0.760037	0.052-11.091	0.841799
Ruminococcaceae (NK4A214 group)	Pulmonary Arterial Hypertension	Weighted mode	51	1.10079	0.117-10.391	0.933517
Ruminococcaceae (UCG002)	Pulmonary Arterial Hypertension	MR Egger	44	0.209547	0.007-6.530	0.378204
Ruminococcaceae (UCG002)	Pulmonary Arterial Hypertension	Weighted median	44	1.13991	0.367-3.539	0.820758
Ruminococcaceae (UCG002)	Pulmonary Arterial Hypertension	Inverse variance weighted	44	0.95691	0.411-2.230	0.918746
Ruminococcaceae (UCG002)	Pulmonary Arterial Hypertension	Simple mode	44	1.01314	0.058-17.558	0.992886
Ruminococcaceae (UCG002)	Pulmonary Arterial Hypertension	Weighted mode	44	1.17688	0.088-15.727	0.902578
Ruminococcaceae (UCG003)	Pulmonary Arterial Hypertension	MR Egger	48	2.36044	0.323-17.262	0.401905
Ruminococcaceae (UCG003)	Pulmonary Arterial Hypertension	Weighted median	48	1.19838	0.444-3.233	0.720762
Ruminococcaceae (UCG003)	Pulmonary Arterial Hypertension	Inverse variance weighted	48	1.01236	0.516-1.987	0.971509
Ruminococcaceae (UCG003)	Pulmonary Arterial Hypertension	Simple mode	48	3.03021	0.405-22.672	0.285786
Ruminococcaceae (UCG003)	Pulmonary Arterial Hypertension	Weighted mode	48	2.86796	0.414-19.852	0.291255
Ruminococcaceae (UCG004)	Pulmonary Arterial Hypertension	MR Egger	39	2.0401	0.146-28.445	0.59903
Ruminococcaceae (UCG004)	Pulmonary Arterial Hypertension	Weighted median	39	0.728572	0.304-1.744	0.476923
Ruminococcaceae (UCG004)	Pulmonary Arterial Hypertension	Inverse variance weighted	39	0.779664	0.411-1.480	0.446522
Ruminococcaceae (UCG004)	Pulmonary Arterial Hypertension	Simple mode	39	0.588089	0.082-4.202	0.599805
Ruminococcaceae (UCG004)	Pulmonary Arterial Hypertension	Weighted mode	39	0.691455	0.103-4.658	0.70671
Ruminococcaceae (UCG005)	Pulmonary Arterial Hypertension	MR Egger	59	0.372232	0.030-4.696	0.447943
Ruminococcaceae (UCG005)	Pulmonary Arterial Hypertension	Weighted median	59	0.750263	0.277-2.029	0.571362
Ruminococcaceae (UCG005)	Pulmonary Arterial Hypertension	Inverse variance weighted	59	0.471824	0.231-0.962	0.0386706
Ruminococcaceae (UCG005)	Pulmonary Arterial Hypertension	Simple mode	59	0.90439	0.109-7.474	0.926012
Ruminococcaceae (UCG005)	Pulmonary Arterial Hypertension	Weighted mode	59	0.865838	0.105-7.145	0.894038
Ruminococcaceae (UCG009)	Pulmonary Arterial Hypertension	MR Egger	41	7.44228	0.686-80.747	0.106956
Ruminococcaceae (UCG009)	Pulmonary Arterial Hypertension	Weighted median	41	1.5372	0.711-3.322	0.274167
Ruminococcaceae (UCG009)	Pulmonary Arterial Hypertension	Inverse variance weighted	41	1.18428	0.686-2.046	0.544222
Ruminococcaceae (UCG009)	Pulmonary Arterial Hypertension	Simple mode	41	1.73193	0.297-10.107	0.545135
Ruminococcaceae (UCG009)	Pulmonary Arterial Hypertension	Weighted mode	41	2.06738	0.438-9.768	0.364771
Ruminococcaceae (UCG010)	Pulmonary Arterial Hypertension	MR Egger	46	1.54466	0.148-16.143	0.718229
Ruminococcaceae (UCG010)	Pulmonary Arterial Hypertension	Weighted median	46	2.36172	0.916-6.092	0.0754605
Ruminococcaceae (UCG010)	Pulmonary Arterial Hypertension	Inverse variance weighted	46	1.37356	0.696-2.709	0.359768
Ruminococcaceae (UCG010)	Pulmonary Arterial Hypertension	Simple mode	46	3.38498	0.442-25.925	0.246602
Ruminococcaceae (UCG010)	Pulmonary Arterial Hypertension	Weighted mode	46	3.77965	0.520-27.488	0.195685
Ruminococcaceae (UCG011)	Pulmonary Arterial Hypertension	MR Egger	39	1.56782	0.269-9.144	0.620156
Ruminococcaceae (UCG011)	Pulmonary Arterial Hypertension	Weighted median	39	1.12329	0.650-1.943	0.677387
Ruminococcaceae (UCG011)	Pulmonary Arterial Hypertension	Inverse variance weighted	39	1.14771	0.773-1.704	0.494432
Ruminococcaceae (UCG011)	Pulmonary Arterial Hypertension	Simple mode	39	1.01471	0.318-3.238	0.980452
Ruminococcaceae (UCG011)	Pulmonary Arterial Hypertension	Weighted mode	39	1.05809	0.354-3.167	0.920117
Ruminococcaceae (UCG013)	Pulmonary Arterial Hypertension	MR Egger	50	2.72029	0.094-78.460	0.562326
Ruminococcaceae (UCG013)	Pulmonary Arterial Hypertension	Weighted median	50	0.591704	0.197-1.777	0.349695
Ruminococcaceae (UCG013)	Pulmonary Arterial Hypertension	Inverse variance weighted	50	0.393048	0.164-0.944	0.0366188
Ruminococcaceae (UCG013)	Pulmonary Arterial Hypertension	Simple mode	50	2.63496	0.209-33.158	0.456918
Ruminococcaceae (UCG013)	Pulmonary Arterial Hypertension	Weighted mode	50	2.03341	0.152-27.215	0.594218
Ruminococcaceae (UCG014)	Pulmonary Arterial Hypertension	MR Egger	45	0.438088	0.064-3.004	0.405399
Ruminococcaceae (UCG014)	Pulmonary Arterial Hypertension	Weighted median	45	0.524816	0.170-1.617	0.261477
Ruminococcaceae (UCG014)	Pulmonary Arterial Hypertension	Inverse variance weighted	45	0.594202	0.294-1.200	0.146806
Ruminococcaceae (UCG014)	Pulmonary Arterial Hypertension	Simple mode	45	1.92952	0.182-20.503	0.588427
Ruminococcaceae (UCG014)	Pulmonary Arterial Hypertension	Weighted mode	45	1.05048	0.187-5.889	0.9556
Ruminococcus1	Pulmonary Arterial Hypertension	MR Egger	56	0.519559	0.065-4.180	0.540832
Ruminococcus1	Pulmonary Arterial Hypertension	Weighted median	56	0.584472	0.229-1.494	0.262
Ruminococcus1	Pulmonary Arterial Hypertension	Inverse variance weighted	56	0.729676	0.380-1.399	0.34283
Ruminococcus1	Pulmonary Arterial Hypertension	Simple mode	56	0.207497	0.028-1.549	0.130953
Ruminococcus1	Pulmonary Arterial Hypertension	Weighted mode	56	0.469807	0.075-2.931	0.422111
Ruminococcus2	Pulmonary Arterial Hypertension	MR Egger	53	0.0156664	0.001-0.322	0.00950513
Ruminococcus2	Pulmonary Arterial Hypertension	Weighted median	53	0.932259	0.318-2.730	0.898173
Ruminococcus2	Pulmonary Arterial Hypertension	Inverse variance weighted	53	0.60984	0.273-1.365	0.228742
Ruminococcus2	Pulmonary Arterial Hypertension	Simple mode	53	1.60651	0.122-21.218	0.72028
Ruminococcus2	Pulmonary Arterial Hypertension	Weighted mode	53	1.48359	0.120-18.379	0.759917
Sellimonas	Pulmonary Arterial Hypertension	MR Egger	48	0.90451	0.177-4.619	0.904502
Sellimonas	Pulmonary Arterial Hypertension	Weighted median	48	1.13627	0.723-1.787	0.580181
Sellimonas	Pulmonary Arterial Hypertension	Inverse variance weighted	48	1.09482	0.784-1.528	0.594624
Sellimonas	Pulmonary Arterial Hypertension	Simple mode	48	1.5275	0.508-4.589	0.454148
Sellimonas	Pulmonary Arterial Hypertension	Weighted mode	48	1.38217	0.456-4.191	0.570167
Senegalimassilia	Pulmonary Arterial Hypertension	MR Egger	40	1.01991	0.098-10.629	0.986934
Senegalimassilia	Pulmonary Arterial Hypertension	Weighted median	40	0.838642	0.374-1.882	0.66968
Senegalimassilia	Pulmonary Arterial Hypertension	Inverse variance weighted	40	0.97685	0.568-1.681	0.932568
Senegalimassilia	Pulmonary Arterial Hypertension	Simple mode	40	0.56826	0.112-2.882	0.499122
Senegalimassilia	Pulmonary Arterial Hypertension	Weighted mode	40	0.582735	0.119-2.848	0.508606
Slackia	Pulmonary Arterial Hypertension	MR Egger	29	0.489719	0.029-8.185	0.6233
Slackia	Pulmonary Arterial Hypertension	Weighted median	29	1.05954	0.469-2.394	0.889372
Slackia	Pulmonary Arterial Hypertension	Inverse variance weighted	29	1.33479	0.746-2.389	0.330885
Slackia	Pulmonary Arterial Hypertension	Simple mode	29	0.955605	0.173-5.282	0.958853
Slackia	Pulmonary Arterial Hypertension	Weighted mode	29	0.866111	0.173-4.333	0.862346
Streptococcus	Pulmonary Arterial Hypertension	MR Egger	51	0.0345311	0.002-0.659	0.0298931
Streptococcus	Pulmonary Arterial Hypertension	Weighted median	51	1.43454	0.488-4.219	0.512035
Streptococcus	Pulmonary Arterial Hypertension	Inverse variance weighted	51	1.17887	0.485-2.868	0.716783
Streptococcus	Pulmonary Arterial Hypertension	Simple mode	51	2.89165	0.209-40.048	0.432188
Streptococcus	Pulmonary Arterial Hypertension	Weighted mode	51	2.39156	0.196-29.177	0.497623
Subdoligranulum	Pulmonary Arterial Hypertension	MR Egger	48	2.77287	0.189-40.592	0.460145
Subdoligranulum	Pulmonary Arterial Hypertension	Weighted median	48	1.59709	0.537-4.751	0.399909
Subdoligranulum	Pulmonary Arterial Hypertension	Inverse variance weighted	48	1.09514	0.509-2.357	0.816242
Subdoligranulum	Pulmonary Arterial Hypertension	Simple mode	48	2.06004	0.188-22.534	0.556608
Subdoligranulum	Pulmonary Arterial Hypertension	Weighted mode	48	2.21082	0.242-20.204	0.485632
Sutterella	Pulmonary Arterial Hypertension	MR Egger	42	9.35256	0.422-207.153	0.16495
Sutterella	Pulmonary Arterial Hypertension	Weighted median	42	1.91863	0.663-5.552	0.229376
Sutterella	Pulmonary Arterial Hypertension	Inverse variance weighted	42	1.69972	0.794-3.639	0.172038
Sutterella	Pulmonary Arterial Hypertension	Simple mode	42	3.18604	0.283-35.819	0.353419
Sutterella	Pulmonary Arterial Hypertension	Weighted mode	42	2.5443	0.317-20.390	0.384269
Terrisporobacter	Pulmonary Arterial Hypertension	MR Egger	38	2.29504	0.199-26.533	0.510133
Terrisporobacter	Pulmonary Arterial Hypertension	Weighted median	38	0.900099	0.402-2.014	0.7978
Terrisporobacter	Pulmonary Arterial Hypertension	Inverse variance weighted	38	0.882611	0.474-1.644	0.693836
Terrisporobacter	Pulmonary Arterial Hypertension	Simple mode	38	0.295362	0.051-1.696	0.17969
Terrisporobacter	Pulmonary Arterial Hypertension	Weighted mode	38	0.397213	0.070-2.241	0.302328
Turicibacter	Pulmonary Arterial Hypertension	MR Egger	47	0.700852	0.122-4.037	0.69258
Turicibacter	Pulmonary Arterial Hypertension	Weighted median	47	1.33366	0.615-2.894	0.466389
Turicibacter	Pulmonary Arterial Hypertension	Inverse variance weighted	47	1.04436	0.599-1.820	0.878253
Turicibacter	Pulmonary Arterial Hypertension	Simple mode	47	2.41556	0.430-13.556	0.321525
Turicibacter	Pulmonary Arterial Hypertension	Weighted mode	47	2.66472	0.581-12.219	0.213523
Tyzzerella3	Pulmonary Arterial Hypertension	MR Egger	49	1.39826	0.252-7.743	0.702799
Tyzzerella3	Pulmonary Arterial Hypertension	Weighted median	49	1.29676	0.709-2.372	0.399091
Tyzzerella3	Pulmonary Arterial Hypertension	Inverse variance weighted	49	1.19055	0.778-1.822	0.42188
Tyzzerella3	Pulmonary Arterial Hypertension	Simple mode	49	1.52665	0.397-5.867	0.54084
Tyzzerella3	Pulmonary Arterial Hypertension	Weighted mode	49	1.49461	0.451-4.956	0.514259
Veillonella	Pulmonary Arterial Hypertension	MR Egger	63	1.55626	0.298-8.133	0.60202
Veillonella	Pulmonary Arterial Hypertension	Weighted median	63	0.962007	0.482-1.920	0.912523
Veillonella	Pulmonary Arterial Hypertension	Inverse variance weighted	63	0.93771	0.578-1.521	0.794479
Veillonella	Pulmonary Arterial Hypertension	Simple mode	63	1.15176	0.246-5.391	0.85819
Veillonella	Pulmonary Arterial Hypertension	Weighted mode	63	1.15176	0.310-4.273	0.833407
Victivallis	Pulmonary Arterial Hypertension	MR Egger	33	2.45044	0.241-24.955	0.454811
Victivallis	Pulmonary Arterial Hypertension	Weighted median	33	1.49416	0.843-2.650	0.169444
Victivallis	Pulmonary Arterial Hypertension	Inverse variance weighted	33	1.55766	1.019-2.380	0.0404691
Victivallis	Pulmonary Arterial Hypertension	Simple mode	33	1.88479	0.531-6.692	0.334256
Victivallis	Pulmonary Arterial Hypertension	Weighted mode	33	1.12897	0.352-3.620	0.839588
MR, Mendelian randomization; SNP, single nucleotide polymorphism; OR, odds ratio; CI, confidence interval;TMAO, trimethylamine N-oxide

## Sheet: S4
Table S4 The heterogeneity of gut microbiota, its metabolites and dietary patterns instrumental variables
Exposure	Outcome	Method	Q	Q_Df	Q_P Value
Choline	Pulmonary Arterial Hypertension	MR Egger	58.4961	93	0.998039
Choline	Pulmonary Arterial Hypertension	Inverse variance weighted	59.7423	94	0.997737
Carnitine	Pulmonary Arterial Hypertension	MR Egger	267.02	276	0.639818
Carnitine	Pulmonary Arterial Hypertension	Inverse variance weighted	267.071	277	0.654903
Betaine	Pulmonary Arterial Hypertension	MR Egger	56.2511	57	0.503148
Betaine	Pulmonary Arterial Hypertension	Inverse variance weighted	58.317	58	0.463628
TMAO	Pulmonary Arterial Hypertension	MR Egger	49.3153	56	0.724074
TMAO	Pulmonary Arterial Hypertension	Inverse variance weighted	49.4105	57	0.752336
Acetate	Pulmonary Arterial Hypertension	MR Egger	129.305	137	0.667634
Acetate	Pulmonary Arterial Hypertension	Inverse variance weighted	129.309	138	0.689419
Indolepropionate	Pulmonary Arterial Hypertension	MR Egger	37.9911	45	0.761077
Indolepropionate	Pulmonary Arterial Hypertension	Inverse variance weighted	38.3536	46	0.781017
3-Hydroxybutyrate	Pulmonary Arterial Hypertension	MR Egger	103.351	123	0.900321
3-Hydroxybutyrate	Pulmonary Arterial Hypertension	Inverse variance weighted	104.914	124	0.892044
Alcohol use	Pulmonary Arterial Hypertension	MR Egger	58.9664	52	0.23591
Alcohol use	Pulmonary Arterial Hypertension	Inverse variance weighted	60.1973	53	0.231528
Fresh fruit intake	Pulmonary Arterial Hypertension	MR Egger	290.566	303	0.686157
Fresh fruit intake	Pulmonary Arterial Hypertension	Inverse variance weighted	290.566	304	0.700521
Coffee intake	Pulmonary Arterial Hypertension	MR Egger	281	276	0.405216
Coffee intake	Pulmonary Arterial Hypertension	Inverse variance weighted	281.018	277	0.421452
Beef intake	Pulmonary Arterial Hypertension	MR Egger	345.513	290	0.0139124
Beef intake	Pulmonary Arterial Hypertension	Inverse variance weighted	345.957	291	0.0147839
Oily fish intake	Pulmonary Arterial Hypertension	MR Egger	339.956	327	0.299422
Oily fish intake	Pulmonary Arterial Hypertension	Inverse variance weighted	343.497	328	0.267064
Clostridium (innocuum group)	Pulmonary Arterial Hypertension	MR Egger	48.1157	37	0.104301
Clostridium (innocuum group)	Pulmonary Arterial Hypertension	Inverse variance weighted	48.7027	38	0.114446
Eubacterium (brachy group)	Pulmonary Arterial Hypertension	MR Egger	36.868	36	0.428575
Eubacterium (brachy group)	Pulmonary Arterial Hypertension	Inverse variance weighted	37.4056	37	0.450458
Eubacterium (coprostanoligenes group)	Pulmonary Arterial Hypertension	MR Egger	49.3508	46	0.340767
Eubacterium (coprostanoligenes group)	Pulmonary Arterial Hypertension	Inverse variance weighted	49.6378	47	0.368567
Eubacterium (eligens group)	Pulmonary Arterial Hypertension	MR Egger	42.5313	37	0.245043
Eubacterium (eligens group)	Pulmonary Arterial Hypertension	Inverse variance weighted	42.7705	38	0.2737
Eubacterium (fissicatena group)	Pulmonary Arterial Hypertension	MR Egger	38.7072	33	0.227617
Eubacterium (fissicatena group)	Pulmonary Arterial Hypertension	Inverse variance weighted	39.7512	34	0.229207
Eubacterium (hallii group)	Pulmonary Arterial Hypertension	MR Egger	39.3988	43	0.628263
Eubacterium (hallii group)	Pulmonary Arterial Hypertension	Inverse variance weighted	39.4068	44	0.668589
Eubacterium (nodatum group)	Pulmonary Arterial Hypertension	MR Egger	48.253	45	0.342775
Eubacterium (nodatum group)	Pulmonary Arterial Hypertension	Inverse variance weighted	48.2808	46	0.380843
Eubacterium (oxidoreducens group)	Pulmonary Arterial Hypertension	MR Egger	34.3801	33	0.401499
Eubacterium (oxidoreducens group)	Pulmonary Arterial Hypertension	Inverse variance weighted	36.1396	34	0.368903
Eubacterium (rectale group)	Pulmonary Arterial Hypertension	MR Egger	50.9409	42	0.162207
Eubacterium (rectale group)	Pulmonary Arterial Hypertension	Inverse variance weighted	53.3735	43	0.133469
Eubacterium (ruminantium group)	Pulmonary Arterial Hypertension	MR Egger	44.02	42	0.386099
Eubacterium (ruminantium group)	Pulmonary Arterial Hypertension	Inverse variance weighted	44.091	43	0.425249
Eubacterium (ventriosum group)	Pulmonary Arterial Hypertension	MR Egger	66.0269	54	0.12628
Eubacterium (ventriosum group)	Pulmonary Arterial Hypertension	Inverse variance weighted	67.2658	55	0.124068
Eubacterium (xylanophilum group)	Pulmonary Arterial Hypertension	MR Egger	45.2215	40	0.263041
Eubacterium (xylanophilum group)	Pulmonary Arterial Hypertension	Inverse variance weighted	45.2925	41	0.297532
Ruminococcus (gauvreauii group)	Pulmonary Arterial Hypertension	MR Egger	29.0527	32	0.616487
Ruminococcus (gauvreauii group)	Pulmonary Arterial Hypertension	Inverse variance weighted	34.6075	33	0.391045
Ruminococcus (gnavus group)	Pulmonary Arterial Hypertension	MR Egger	43.6041	54	0.843174
Ruminococcus (gnavus group)	Pulmonary Arterial Hypertension	Inverse variance weighted	43.8115	55	0.860901
Ruminococcus (torques group)	Pulmonary Arterial Hypertension	MR Egger	42.7964	46	0.607225
Ruminococcus (torques group)	Pulmonary Arterial Hypertension	Inverse variance weighted	43.9946	47	0.597794
Actinomyces	Pulmonary Arterial Hypertension	MR Egger	36.6429	41	0.664571
Actinomyces	Pulmonary Arterial Hypertension	Inverse variance weighted	42.4009	42	0.453679
Adlercreutzia	Pulmonary Arterial Hypertension	MR Egger	37.3459	37	0.453183
Adlercreutzia	Pulmonary Arterial Hypertension	Inverse variance weighted	37.3768	38	0.498089
Akkermansia	Pulmonary Arterial Hypertension	MR Egger	64.3069	53	0.137343
Akkermansia	Pulmonary Arterial Hypertension	Inverse variance weighted	64.6832	54	0.151434
Alistipes	Pulmonary Arterial Hypertension	MR Egger	40.345	49	0.806031
Alistipes	Pulmonary Arterial Hypertension	Inverse variance weighted	41.8708	50	0.786408
Allisonella	Pulmonary Arterial Hypertension	MR Egger	41.4487	37	0.282774
Allisonella	Pulmonary Arterial Hypertension	Inverse variance weighted	43.0643	38	0.263466
Alloprevotella	Pulmonary Arterial Hypertension	MR Egger	30.138	30	0.458604
Alloprevotella	Pulmonary Arterial Hypertension	Inverse variance weighted	30.2	31	0.506983
Anaerofilum	Pulmonary Arterial Hypertension	MR Egger	29.5195	40	0.888181
Anaerofilum	Pulmonary Arterial Hypertension	Inverse variance weighted	31.198	41	0.86605
Anaerostipes	Pulmonary Arterial Hypertension	MR Egger	57.385	62	0.642407
Anaerostipes	Pulmonary Arterial Hypertension	Inverse variance weighted	57.5133	63	0.671431
Anaerotruncus	Pulmonary Arterial Hypertension	MR Egger	55.2175	45	0.141422
Anaerotruncus	Pulmonary Arterial Hypertension	Inverse variance weighted	55.2551	46	0.164692
Bacteroides	Pulmonary Arterial Hypertension	MR Egger	41.6763	44	0.571717
Bacteroides	Pulmonary Arterial Hypertension	Inverse variance weighted	41.7737	45	0.609413
Barnesiella	Pulmonary Arterial Hypertension	MR Egger	54.668	40	0.0610086
Barnesiella	Pulmonary Arterial Hypertension	Inverse variance weighted	54.668	41	0.0749228
Bifidobacterium	Pulmonary Arterial Hypertension	MR Egger	57.0629	54	0.361955
Bifidobacterium	Pulmonary Arterial Hypertension	Inverse variance weighted	57.184	55	0.393982
Bilophila	Pulmonary Arterial Hypertension	MR Egger	60.4725	50	0.147416
Bilophila	Pulmonary Arterial Hypertension	Inverse variance weighted	60.8741	51	0.16208
Blautia	Pulmonary Arterial Hypertension	MR Egger	46.1845	44	0.382096
Blautia	Pulmonary Arterial Hypertension	Inverse variance weighted	51.6867	45	0.228987
Butyricicoccus	Pulmonary Arterial Hypertension	MR Egger	34.7977	38	0.618318
Butyricicoccus	Pulmonary Arterial Hypertension	Inverse variance weighted	35.1911	39	0.644295
Butyricimonas	Pulmonary Arterial Hypertension	MR Egger	36.3264	47	0.870162
Butyricimonas	Pulmonary Arterial Hypertension	Inverse variance weighted	43.2566	48	0.667265
Butyrivibrio	Pulmonary Arterial Hypertension	MR Egger	37.2133	47	0.845983
Butyrivibrio	Pulmonary Arterial Hypertension	Inverse variance weighted	38.0073	48	0.848812
Candidatus Soleaferrea	Pulmonary Arterial Hypertension	MR Egger	40.4116	44	0.626203
Candidatus Soleaferrea	Pulmonary Arterial Hypertension	Inverse variance weighted	43.8836	45	0.51921
Catenibacterium	Pulmonary Arterial Hypertension	MR Egger	23.8027	28	0.691904
Catenibacterium	Pulmonary Arterial Hypertension	Inverse variance weighted	23.8485	29	0.736366
Christensenellaceae (R7 group)	Pulmonary Arterial Hypertension	MR Egger	53.2591	47	0.246024
Christensenellaceae (R7 group)	Pulmonary Arterial Hypertension	Inverse variance weighted	54.5571	48	0.239366
Clostridium sensustricto 1	Pulmonary Arterial Hypertension	MR Egger	48.5533	45	0.331773
Clostridium sensustricto 1	Pulmonary Arterial Hypertension	Inverse variance weighted	48.6594	46	0.366425
Collinsella	Pulmonary Arterial Hypertension	MR Egger	36.0283	41	0.690921
Collinsella	Pulmonary Arterial Hypertension	Inverse variance weighted	36.2326	42	0.721381
Coprobacter	Pulmonary Arterial Hypertension	MR Egger	45.7461	44	0.399499
Coprobacter	Pulmonary Arterial Hypertension	Inverse variance weighted	45.7682	45	0.44008
Coprococcus1	Pulmonary Arterial Hypertension	MR Egger	36.5624	47	0.863964
Coprococcus1	Pulmonary Arterial Hypertension	Inverse variance weighted	37.8173	48	0.854072
Coprococcus2	Pulmonary Arterial Hypertension	MR Egger	38.9089	36	0.340113
Coprococcus2	Pulmonary Arterial Hypertension	Inverse variance weighted	39.3639	37	0.36454
Coprococcus3	Pulmonary Arterial Hypertension	MR Egger	25.1842	34	0.863405
Coprococcus3	Pulmonary Arterial Hypertension	Inverse variance weighted	26.0529	35	0.863344
Defluviitaleaceae (UCG011)	Pulmonary Arterial Hypertension	MR Egger	42.5834	46	0.61616
Defluviitaleaceae (UCG011)	Pulmonary Arterial Hypertension	Inverse variance weighted	42.887	47	0.643538
Desulfovibrio	Pulmonary Arterial Hypertension	MR Egger	56.872	43	0.0763564
Desulfovibrio	Pulmonary Arterial Hypertension	Inverse variance weighted	60.3268	44	0.0513883
Dialister	Pulmonary Arterial Hypertension	MR Egger	26.8816	49	0.99575
Dialister	Pulmonary Arterial Hypertension	Inverse variance weighted	28.5238	50	0.993741
Dorea	Pulmonary Arterial Hypertension	MR Egger	49.2605	51	0.542993
Dorea	Pulmonary Arterial Hypertension	Inverse variance weighted	49.7626	52	0.562358
Eggerthella	Pulmonary Arterial Hypertension	MR Egger	62.2093	51	0.135106
Eggerthella	Pulmonary Arterial Hypertension	Inverse variance weighted	62.579	52	0.149466
Eisenbergiella	Pulmonary Arterial Hypertension	MR Egger	39.2348	44	0.675721
Eisenbergiella	Pulmonary Arterial Hypertension	Inverse variance weighted	40.8829	45	0.64694
Enterorhabdus	Pulmonary Arterial Hypertension	MR Egger	41.536	37	0.279608
Enterorhabdus	Pulmonary Arterial Hypertension	Inverse variance weighted	41.5604	38	0.318358
Erysipelatoclostridium	Pulmonary Arterial Hypertension	MR Egger	48.5219	42	0.226715
Erysipelatoclostridium	Pulmonary Arterial Hypertension	Inverse variance weighted	49.0411	43	0.243728
Erysipelotrichaceae (UCG003)	Pulmonary Arterial Hypertension	MR Egger	43.3723	44	0.498405
Erysipelotrichaceae (UCG003)	Pulmonary Arterial Hypertension	Inverse variance weighted	44.1737	45	0.506857
Escherichia Shigella	Pulmonary Arterial Hypertension	MR Egger	54.7316	43	0.108249
Escherichia Shigella	Pulmonary Arterial Hypertension	Inverse variance weighted	54.7359	44	0.128708
Faecalibacterium	Pulmonary Arterial Hypertension	MR Egger	13.7136	36	0.999715
Faecalibacterium	Pulmonary Arterial Hypertension	Inverse variance weighted	13.7247	37	0.999828
Family XIIIAD (3011 group)	Pulmonary Arterial Hypertension	MR Egger	40.1452	46	0.715008
Family XIIIAD (3011 group)	Pulmonary Arterial Hypertension	Inverse variance weighted	41.2725	47	0.707831
Family XIII (UCG001)	Pulmonary Arterial Hypertension	MR Egger	50.4593	57	0.717227
Family XIII (UCG001)	Pulmonary Arterial Hypertension	Inverse variance weighted	58.661	58	0.45104
Flavonifractor	Pulmonary Arterial Hypertension	MR Egger	30.9217	34	0.619289
Flavonifractor	Pulmonary Arterial Hypertension	Inverse variance weighted	30.9389	35	0.66457
Fusicatenibacter	Pulmonary Arterial Hypertension	MR Egger	54.8838	51	0.329653
Fusicatenibacter	Pulmonary Arterial Hypertension	Inverse variance weighted	54.9147	52	0.364757
Gordonibacter	Pulmonary Arterial Hypertension	MR Egger	51.3353	43	0.179464
Gordonibacter	Pulmonary Arterial Hypertension	Inverse variance weighted	52.178	44	0.185911
Haemophilus	Pulmonary Arterial Hypertension	MR Egger	33.4492	42	0.824055
Haemophilus	Pulmonary Arterial Hypertension	Inverse variance weighted	33.5776	43	0.848052
Holdemanella	Pulmonary Arterial Hypertension	MR Egger	26.7051	35	0.841656
Holdemanella	Pulmonary Arterial Hypertension	Inverse variance weighted	27.1827	36	0.855026
Holdemania	Pulmonary Arterial Hypertension	MR Egger	37.1244	36	0.41698
Holdemania	Pulmonary Arterial Hypertension	Inverse variance weighted	37.6265	37	0.440417
Howardella	Pulmonary Arterial Hypertension	MR Egger	54.3964	33	0.0109296
Howardella	Pulmonary Arterial Hypertension	Inverse variance weighted	54.4126	34	0.0145917
Hungatella	Pulmonary Arterial Hypertension	MR Egger	47.0307	43	0.310943
Hungatella	Pulmonary Arterial Hypertension	Inverse variance weighted	47.6826	44	0.325353
Intestinibacter	Pulmonary Arterial Hypertension	MR Egger	33.3238	50	0.966492
Intestinibacter	Pulmonary Arterial Hypertension	Inverse variance weighted	34.41	51	0.96381
Intestinimonas	Pulmonary Arterial Hypertension	MR Egger	40.8536	39	0.388999
Intestinimonas	Pulmonary Arterial Hypertension	Inverse variance weighted	41.4047	40	0.409178
Lachnoclostridium	Pulmonary Arterial Hypertension	MR Egger	51.8821	54	0.5565
Lachnoclostridium	Pulmonary Arterial Hypertension	Inverse variance weighted	52.468	55	0.571959
Lachnospira	Pulmonary Arterial Hypertension	MR Egger	45.7405	42	0.319571
Lachnospira	Pulmonary Arterial Hypertension	Inverse variance weighted	45.7591	43	0.35831
Lachnospiraceae (FCS020 group)	Pulmonary Arterial Hypertension	MR Egger	52.4394	56	0.610441
Lachnospiraceae (FCS020 group)	Pulmonary Arterial Hypertension	Inverse variance weighted	52.4562	57	0.64599
Lachnospiraceae (NC2004 group)	Pulmonary Arterial Hypertension	MR Egger	32.2606	45	0.922719
Lachnospiraceae (NC2004 group)	Pulmonary Arterial Hypertension	Inverse variance weighted	32.8728	46	0.927108
Lachnospiraceae (ND3007 group)	Pulmonary Arterial Hypertension	MR Egger	27.2599	31	0.659058
Lachnospiraceae (ND3007 group)	Pulmonary Arterial Hypertension	Inverse variance weighted	27.4865	32	0.694506
Lachnospiraceae (NK4A136 group)	Pulmonary Arterial Hypertension	MR Egger	49.0504	49	0.471107
Lachnospiraceae (NK4A136 group)	Pulmonary Arterial Hypertension	Inverse variance weighted	50.6675	50	0.447051
Lachnospiraceae (UCG001)	Pulmonary Arterial Hypertension	MR Egger	45.0559	48	0.594212
Lachnospiraceae (UCG001)	Pulmonary Arterial Hypertension	Inverse variance weighted	45.1791	49	0.628784
Lachnospiraceae (UCG004)	Pulmonary Arterial Hypertension	MR Egger	49.0574	49	0.470826
Lachnospiraceae (UCG004)	Pulmonary Arterial Hypertension	Inverse variance weighted	55.0528	50	0.289316
Lachnospiraceae (UCG008)	Pulmonary Arterial Hypertension	MR Egger	50.5403	47	0.335498
Lachnospiraceae (UCG008)	Pulmonary Arterial Hypertension	Inverse variance weighted	50.7818	48	0.364522
Lachnospiraceae (UCG010)	Pulmonary Arterial Hypertension	MR Egger	30.1695	39	0.843771
Lachnospiraceae (UCG010)	Pulmonary Arterial Hypertension	Inverse variance weighted	32.2469	40	0.80352
Lactobacillus	Pulmonary Arterial Hypertension	MR Egger	52.7476	37	0.0449342
Lactobacillus	Pulmonary Arterial Hypertension	Inverse variance weighted	53.4145	38	0.0497084
Lactococcus	Pulmonary Arterial Hypertension	MR Egger	43.5106	45	0.535151
Lactococcus	Pulmonary Arterial Hypertension	Inverse variance weighted	43.5113	46	0.577069
Marvinbryantia	Pulmonary Arterial Hypertension	MR Egger	49.5505	44	0.261438
Marvinbryantia	Pulmonary Arterial Hypertension	Inverse variance weighted	49.5505	45	0.296614
Methanobrevibacter	Pulmonary Arterial Hypertension	MR Egger	44.9874	43	0.38867
Methanobrevibacter	Pulmonary Arterial Hypertension	Inverse variance weighted	45.0523	44	0.427677
Odoribacter	Pulmonary Arterial Hypertension	MR Egger	27.3743	35	0.8176
Odoribacter	Pulmonary Arterial Hypertension	Inverse variance weighted	28.1606	36	0.821426
Olsenella	Pulmonary Arterial Hypertension	MR Egger	39.2382	33	0.210361
Olsenella	Pulmonary Arterial Hypertension	Inverse variance weighted	39.8764	34	0.225088
Oscillibacter	Pulmonary Arterial Hypertension	MR Egger	52.5657	47	0.267293
Oscillibacter	Pulmonary Arterial Hypertension	Inverse variance weighted	54.5547	48	0.239436
Oscillospira	Pulmonary Arterial Hypertension	MR Egger	39.0609	41	0.557098
Oscillospira	Pulmonary Arterial Hypertension	Inverse variance weighted	39.1898	42	0.595032
Oxalobacter	Pulmonary Arterial Hypertension	MR Egger	34.1948	44	0.85595
Oxalobacter	Pulmonary Arterial Hypertension	Inverse variance weighted	34.295	45	0.877173
Parabacteroides	Pulmonary Arterial Hypertension	MR Egger	49.3463	46	0.340931
Parabacteroides	Pulmonary Arterial Hypertension	Inverse variance weighted	49.3844	47	0.378114
Paraprevotella	Pulmonary Arterial Hypertension	MR Egger	42.7643	39	0.312696
Paraprevotella	Pulmonary Arterial Hypertension	Inverse variance weighted	44.4283	40	0.290514
Parasutterella	Pulmonary Arterial Hypertension	MR Egger	32.2297	37	0.692122
Parasutterella	Pulmonary Arterial Hypertension	Inverse variance weighted	32.997	38	0.699777
Peptococcus	Pulmonary Arterial Hypertension	MR Egger	62.8358	44	0.0324671
Peptococcus	Pulmonary Arterial Hypertension	Inverse variance weighted	65.857	45	0.0229295
Phascolarctobacterium	Pulmonary Arterial Hypertension	MR Egger	43.9442	48	0.639686
Phascolarctobacterium	Pulmonary Arterial Hypertension	Inverse variance weighted	44.6043	49	0.65178
Prevotella7	Pulmonary Arterial Hypertension	MR Egger	22.6014	34	0.932281
Prevotella7	Pulmonary Arterial Hypertension	Inverse variance weighted	26.4236	35	0.851233
Prevotella9	Pulmonary Arterial Hypertension	MR Egger	47.59	55	0.750683
Prevotella9	Pulmonary Arterial Hypertension	Inverse variance weighted	51.5978	56	0.642046
Rikenellaceae (RC9gut group)	Pulmonary Arterial Hypertension	MR Egger	53.1333	45	0.189466
Rikenellaceae (RC9gut group)	Pulmonary Arterial Hypertension	Inverse variance weighted	55.035	46	0.169782
Romboutsia	Pulmonary Arterial Hypertension	MR Egger	42.6558	45	0.571764
Romboutsia	Pulmonary Arterial Hypertension	Inverse variance weighted	43.159	46	0.591957
Roseburia	Pulmonary Arterial Hypertension	MR Egger	56.6607	48	0.183294
Roseburia	Pulmonary Arterial Hypertension	Inverse variance weighted	58.4464	49	0.167175
Ruminiclostridium5	Pulmonary Arterial Hypertension	MR Egger	54.0993	43	0.119477
Ruminiclostridium5	Pulmonary Arterial Hypertension	Inverse variance weighted	55.923	44	0.107272
Ruminiclostridium6	Pulmonary Arterial Hypertension	MR Egger	42.0421	40	0.382526
Ruminiclostridium6	Pulmonary Arterial Hypertension	Inverse variance weighted	42.1441	41	0.421239
Ruminiclostridium9	Pulmonary Arterial Hypertension	MR Egger	50.1813	51	0.506122
Ruminiclostridium9	Pulmonary Arterial Hypertension	Inverse variance weighted	51.3649	52	0.498818
Ruminococcaceae (NK4A214 group)	Pulmonary Arterial Hypertension	MR Egger	56.8307	49	0.206399
Ruminococcaceae (NK4A214 group)	Pulmonary Arterial Hypertension	Inverse variance weighted	56.8311	50	0.235678
Ruminococcaceae (UCG002)	Pulmonary Arterial Hypertension	MR Egger	48.8223	42	0.217874
Ruminococcaceae (UCG002)	Pulmonary Arterial Hypertension	Inverse variance weighted	49.7495	43	0.222446
Ruminococcaceae (UCG003)	Pulmonary Arterial Hypertension	MR Egger	32.8958	46	0.926692
Ruminococcaceae (UCG003)	Pulmonary Arterial Hypertension	Inverse variance weighted	33.6815	47	0.927814
Ruminococcaceae (UCG004)	Pulmonary Arterial Hypertension	MR Egger	39.2975	37	0.367322
Ruminococcaceae (UCG004)	Pulmonary Arterial Hypertension	Inverse variance weighted	39.8759	38	0.386675
Ruminococcaceae (UCG005)	Pulmonary Arterial Hypertension	MR Egger	68.8223	57	0.135603
Ruminococcaceae (UCG005)	Pulmonary Arterial Hypertension	Inverse variance weighted	68.8664	58	0.155519
Ruminococcaceae (UCG009)	Pulmonary Arterial Hypertension	MR Egger	28.1366	39	0.901455
Ruminococcaceae (UCG009)	Pulmonary Arterial Hypertension	Inverse variance weighted	30.5466	40	0.859432
Ruminococcaceae (UCG010)	Pulmonary Arterial Hypertension	MR Egger	41.4952	44	0.579562
Ruminococcaceae (UCG010)	Pulmonary Arterial Hypertension	Inverse variance weighted	41.5057	45	0.620775
Ruminococcaceae (UCG011)	Pulmonary Arterial Hypertension	MR Egger	24.6339	37	0.940464
Ruminococcaceae (UCG011)	Pulmonary Arterial Hypertension	Inverse variance weighted	24.7605	38	0.951917
Ruminococcaceae (UCG013)	Pulmonary Arterial Hypertension	MR Egger	66.5547	48	0.0392528
Ruminococcaceae (UCG013)	Pulmonary Arterial Hypertension	Inverse variance weighted	68.4459	49	0.0345882
Ruminococcaceae (UCG014)	Pulmonary Arterial Hypertension	MR Egger	44.0285	43	0.427845
Ruminococcaceae (UCG014)	Pulmonary Arterial Hypertension	Inverse variance weighted	44.1427	44	0.465607
Ruminococcus1	Pulmonary Arterial Hypertension	MR Egger	44.8415	54	0.808268
Ruminococcus1	Pulmonary Arterial Hypertension	Inverse variance weighted	44.9545	55	0.831122
Ruminococcus2	Pulmonary Arterial Hypertension	MR Egger	64.1748	51	0.10181
Ruminococcus2	Pulmonary Arterial Hypertension	Inverse variance weighted	71.7602	52	0.0360089
Sellimonas	Pulmonary Arterial Hypertension	MR Egger	32.5058	46	0.933546
Sellimonas	Pulmonary Arterial Hypertension	Inverse variance weighted	32.5608	47	0.945864
Senegalimassilia	Pulmonary Arterial Hypertension	MR Egger	37.4749	38	0.49356
Senegalimassilia	Pulmonary Arterial Hypertension	Inverse variance weighted	37.4763	39	0.539432
Slackia	Pulmonary Arterial Hypertension	MR Egger	24.1395	27	0.622569
Slackia	Pulmonary Arterial Hypertension	Inverse variance weighted	24.6482	28	0.646908
Streptococcus	Pulmonary Arterial Hypertension	MR Egger	64.7851	49	0.0648295
Streptococcus	Pulmonary Arterial Hypertension	Inverse variance weighted	72.717	50	0.0196107
Subdoligranulum	Pulmonary Arterial Hypertension	MR Egger	39.5699	46	0.736968
Subdoligranulum	Pulmonary Arterial Hypertension	Inverse variance weighted	40.0711	47	0.752833
Sutterella	Pulmonary Arterial Hypertension	MR Egger	46.8223	40	0.212761
Sutterella	Pulmonary Arterial Hypertension	Inverse variance weighted	48.2719	41	0.202528
Terrisporobacter	Pulmonary Arterial Hypertension	MR Egger	45.5402	36	0.13241
Terrisporobacter	Pulmonary Arterial Hypertension	Inverse variance weighted	46.3326	37	0.139801
Turicibacter	Pulmonary Arterial Hypertension	MR Egger	33.0694	45	0.906227
Turicibacter	Pulmonary Arterial Hypertension	Inverse variance weighted	33.291	46	0.919269
Tyzzerella3	Pulmonary Arterial Hypertension	MR Egger	45.7517	47	0.524293
Tyzzerella3	Pulmonary Arterial Hypertension	Inverse variance weighted	45.7878	48	0.563943
Veillonella	Pulmonary Arterial Hypertension	MR Egger	53.0188	61	0.75668
Veillonella	Pulmonary Arterial Hypertension	Inverse variance weighted	53.4131	62	0.773156
Victivallis	Pulmonary Arterial Hypertension	MR Egger	27.2316	31	0.66049
Victivallis	Pulmonary Arterial Hypertension	Inverse variance weighted	27.3831	32	0.699503
Df, degree of freedom; TMAO, trimethylamine N-oxide

## Sheet: S5
Table S5 Directional horizontal pleiotropy assessed by intercept term in MR Egger regression for the causal effect of gut microbiota, its metabolites and dietary patterns on pulmonary arterial hypertension
Exposure	Outcome	Egger_intercept	SE	P value
Choline	Pulmonary Arterial Hypertension	0.0462023	0.0413872	0.267151
Carnitine	Pulmonary Arterial Hypertension	-0.00495589	0.0220731	0.822518
Betaine	Pulmonary Arterial Hypertension	0.0465797	0.0324075	0.156096
TMAO	Pulmonary Arterial Hypertension	0.00931368	0.0301891	0.758838
Acetate	Pulmonary Arterial Hypertension	0.00214133	0.0354923	0.951979
Indolepropionate	Pulmonary Arterial Hypertension	-0.0310267	0.0515374	0.55018
3-Hydroxybutyrate	Pulmonary Arterial Hypertension	0.0443051	0.0354347	0.213552
Alcohol use	Pulmonary Arterial Hypertension	-0.137108	0.131598	0.302292
Fresh fruit intake	Pulmonary Arterial Hypertension	-0.000373958	0.0275304	0.989171
Coffee intake	Pulmonary Arterial Hypertension	0.00288845	0.0216408	0.893917
Beef intake	Pulmonary Arterial Hypertension	-0.0176133	0.0288592	0.542128
Oily fish intake	Pulmonary Arterial Hypertension	0.0504083	0.0273127	0.0658547
Clostridium (innocuum group)	Pulmonary Arterial Hypertension	0.0824534	0.122732	0.505874
Eubacterium (brachy group)	Pulmonary Arterial Hypertension	0.0837525	0.1156	0.473439
Eubacterium (coprostanoligenes group)	Pulmonary Arterial Hypertension	-0.0523762	0.101271	0.607502
Eubacterium (eligens group)	Pulmonary Arterial Hypertension	0.0524056	0.114874	0.650913
Eubacterium (fissicatena group)	Pulmonary Arterial Hypertension	0.142223	0.15075	0.352315
Eubacterium (hallii group)	Pulmonary Arterial Hypertension	-0.00625566	0.0699424	0.929147
Eubacterium (nodatum group)	Pulmonary Arterial Hypertension	-0.0189867	0.117864	0.872744
Eubacterium (oxidoreducens group)	Pulmonary Arterial Hypertension	0.150671	0.11594	0.202756
Eubacterium (rectale group)	Pulmonary Arterial Hypertension	-0.126009	0.0889763	0.164089
Eubacterium (ruminantium group)	Pulmonary Arterial Hypertension	-0.0232989	0.0895274	0.795948
Eubacterium (ventriosum group)	Pulmonary Arterial Hypertension	-0.0969565	0.0963212	0.318619
Eubacterium (xylanophilum group)	Pulmonary Arterial Hypertension	0.0244941	0.0977186	0.803361
Ruminococcus (gauvreauii group)	Pulmonary Arterial Hypertension	-0.228206	0.0968262	0.0247145
Ruminococcus (gnavus group)	Pulmonary Arterial Hypertension	-0.0434217	0.0953432	0.65063
Ruminococcus (torques group)	Pulmonary Arterial Hypertension	-0.0940978	0.0859631	0.279377
Actinomyces	Pulmonary Arterial Hypertension	0.199166	0.0829998	0.0210409
Adlercreutzia	Pulmonary Arterial Hypertension	-0.0192542	0.110061	0.86208
Akkermansia	Pulmonary Arterial Hypertension	0.0435998	0.0782882	0.57993
Alistipes	Pulmonary Arterial Hypertension	-0.0903898	0.0731778	0.222643
Allisonella	Pulmonary Arterial Hypertension	0.162985	0.13572	0.237427
Alloprevotella	Pulmonary Arterial Hypertension	-0.0412258	0.165822	0.805352
Anaerofilum	Pulmonary Arterial Hypertension	0.146365	0.112976	0.202558
Anaerostipes	Pulmonary Arterial Hypertension	0.0282895	0.0789607	0.721356
Anaerotruncus	Pulmonary Arterial Hypertension	-0.013908	0.0794139	0.86176
Bacteroides	Pulmonary Arterial Hypertension	-0.0264449	0.0847223	0.756411
Barnesiella	Pulmonary Arterial Hypertension	-3.16783e-05	0.110131	0.999772
Bifidobacterium	Pulmonary Arterial Hypertension	-0.025435	0.0751181	0.736224
Bilophila	Pulmonary Arterial Hypertension	0.0579739	0.1006	0.567011
Blautia	Pulmonary Arterial Hypertension	0.177583	0.0775635	0.0269034
Butyricicoccus	Pulmonary Arterial Hypertension	-0.0668481	0.106583	0.534285
Butyricimonas	Pulmonary Arterial Hypertension	0.216747	0.0823344	0.0114322
Butyrivibrio	Pulmonary Arterial Hypertension	0.0876975	0.0984172	0.377426
Candidatus Soleaferrea	Pulmonary Arterial Hypertension	-0.189708	0.101811	0.0690971
Catenibacterium	Pulmonary Arterial Hypertension	0.0369409	0.172675	0.832149
Christensenellaceae (R7 group)	Pulmonary Arterial Hypertension	-0.0937264	0.0875731	0.289966
Clostridium sensustricto 1	Pulmonary Arterial Hypertension	0.021085	0.0672603	0.755361
Collinsella	Pulmonary Arterial Hypertension	-0.0478432	0.105865	0.653705
Coprobacter	Pulmonary Arterial Hypertension	0.0144248	0.0990318	0.884856
Coprococcus1	Pulmonary Arterial Hypertension	-0.0977831	0.0872873	0.268301
Coprococcus2	Pulmonary Arterial Hypertension	-0.0838386	0.129216	0.520569
Coprococcus3	Pulmonary Arterial Hypertension	0.0956284	0.102599	0.357876
Defluviitaleaceae (UCG011)	Pulmonary Arterial Hypertension	0.0534376	0.0969899	0.584327
Desulfovibrio	Pulmonary Arterial Hypertension	-0.202119	0.125056	0.11336
Dialister	Pulmonary Arterial Hypertension	0.109338	0.0853204	0.206048
Dorea	Pulmonary Arterial Hypertension	-0.0574518	0.0810739	0.481778
Eggerthella	Pulmonary Arterial Hypertension	-0.0597484	0.108534	0.584376
Eisenbergiella	Pulmonary Arterial Hypertension	0.14314	0.111496	0.205928
Enterorhabdus	Pulmonary Arterial Hypertension	0.0160915	0.109089	0.883532
Erysipelatoclostridium	Pulmonary Arterial Hypertension	-0.0670216	0.0999832	0.506318
Erysipelotrichaceae (UCG003)	Pulmonary Arterial Hypertension	0.0733098	0.0818954	0.37557
Escherichia Shigella	Pulmonary Arterial Hypertension	0.005928	0.102401	0.954104
Faecalibacterium	Pulmonary Arterial Hypertension	0.00816262	0.0777875	0.91701
Family XIIIAD (3011 group)	Pulmonary Arterial Hypertension	0.103059	0.0970665	0.293898
Family XIII (UCG001)	Pulmonary Arterial Hypertension	-0.207656	0.072509	0.00584779
Flavonifractor	Pulmonary Arterial Hypertension	0.0125825	0.0960511	0.896549
Fusicatenibacter	Pulmonary Arterial Hypertension	0.0132605	0.0783021	0.866191
Gordonibacter	Pulmonary Arterial Hypertension	0.10142	0.120713	0.40546
Haemophilus	Pulmonary Arterial Hypertension	0.0254236	0.0709612	0.721932
Holdemanella	Pulmonary Arterial Hypertension	0.0633563	0.0916748	0.494062
Holdemania	Pulmonary Arterial Hypertension	-0.0748271	0.107235	0.489796
Howardella	Pulmonary Arterial Hypertension	-0.0141832	0.143288	0.92175
Hungatella	Pulmonary Arterial Hypertension	0.0891796	0.115511	0.444309
Intestinibacter	Pulmonary Arterial Hypertension	-0.0834266	0.0800469	0.302322
Intestinimonas	Pulmonary Arterial Hypertension	0.0714031	0.0984433	0.472585
Lachnoclostridium	Pulmonary Arterial Hypertension	-0.0670315	0.0875778	0.447369
Lachnospira	Pulmonary Arterial Hypertension	-0.014987	0.114639	0.896611
Lachnospiraceae (FCS020 group)	Pulmonary Arterial Hypertension	-0.0100682	0.077659	0.897311
Lachnospiraceae (NC2004 group)	Pulmonary Arterial Hypertension	-0.0806761	0.10311	0.438062
Lachnospiraceae (ND3007 group)	Pulmonary Arterial Hypertension	0.0503204	0.105706	0.637385
Lachnospiraceae (NK4A136 group)	Pulmonary Arterial Hypertension	0.108878	0.0856609	0.209718
Lachnospiraceae (UCG001)	Pulmonary Arterial Hypertension	0.0265788	0.0757316	0.727154
Lachnospiraceae (UCG004)	Pulmonary Arterial Hypertension	-0.241531	0.0986999	0.0180322
Lachnospiraceae (UCG008)	Pulmonary Arterial Hypertension	0.0503149	0.106174	0.637771
Lachnospiraceae (UCG010)	Pulmonary Arterial Hypertension	-0.154236	0.107011	0.15748
Lactobacillus	Pulmonary Arterial Hypertension	-0.0667321	0.097572	0.498283
Lactococcus	Pulmonary Arterial Hypertension	0.0026256	0.0963133	0.978372
Marvinbryantia	Pulmonary Arterial Hypertension	-4.02402e-05	0.0876176	0.999636
Methanobrevibacter	Pulmonary Arterial Hypertension	-0.0252813	0.10154	0.804563
Odoribacter	Pulmonary Arterial Hypertension	0.0853055	0.0961964	0.381248
Olsenella	Pulmonary Arterial Hypertension	0.0780471	0.106528	0.468947
Oscillibacter	Pulmonary Arterial Hypertension	-0.122648	0.0919693	0.188772
Oscillospira	Pulmonary Arterial Hypertension	-0.033653	0.093729	0.721403
Oxalobacter	Pulmonary Arterial Hypertension	-0.0291393	0.0920718	0.753132
Parabacteroides	Pulmonary Arterial Hypertension	-0.0172348	0.0914521	0.851347
Paraprevotella	Pulmonary Arterial Hypertension	0.124162	0.100791	0.225374
Parasutterella	Pulmonary Arterial Hypertension	-0.0754794	0.0861677	0.386704
Peptococcus	Pulmonary Arterial Hypertension	-0.162377	0.111638	0.152905
Phascolarctobacterium	Pulmonary Arterial Hypertension	0.0668176	0.0822401	0.420533
Prevotella7	Pulmonary Arterial Hypertension	-0.263521	0.134789	0.0588376
Prevotella9	Pulmonary Arterial Hypertension	0.149576	0.0747152	0.0502325
Rikenellaceae (RC9gut group)	Pulmonary Arterial Hypertension	-0.178189	0.140406	0.210931
Romboutsia	Pulmonary Arterial Hypertension	-0.0505856	0.0713121	0.481764
Roseburia	Pulmonary Arterial Hypertension	-0.108058	0.0878561	0.224713
Ruminiclostridium5	Pulmonary Arterial Hypertension	-0.125386	0.104144	0.235189
Ruminiclostridium6	Pulmonary Arterial Hypertension	0.0306194	0.0982838	0.757008
Ruminiclostridium9	Pulmonary Arterial Hypertension	0.110664	0.10172	0.281738
Ruminococcaceae (NK4A214 group)	Pulmonary Arterial Hypertension	-0.00174897	0.0914728	0.984823
Ruminococcaceae (UCG002)	Pulmonary Arterial Hypertension	0.0978182	0.109525	0.376885
Ruminococcaceae (UCG003)	Pulmonary Arterial Hypertension	-0.0621624	0.0701284	0.380009
Ruminococcaceae (UCG004)	Pulmonary Arterial Hypertension	-0.0820579	0.1112	0.465212
Ruminococcaceae (UCG005)	Pulmonary Arterial Hypertension	0.0162942	0.0852424	0.849086
Ruminococcaceae (UCG009)	Pulmonary Arterial Hypertension	-0.169244	0.109021	0.128644
Ruminococcaceae (UCG010)	Pulmonary Arterial Hypertension	-0.0085013	0.0829883	0.918873
Ruminococcaceae (UCG011)	Pulmonary Arterial Hypertension	-0.0417744	0.117426	0.724049
Ruminococcaceae (UCG013)	Pulmonary Arterial Hypertension	-0.124383	0.106502	0.248618
Ruminococcaceae (UCG014)	Pulmonary Arterial Hypertension	0.0238343	0.0713856	0.740092
Ruminococcus1	Pulmonary Arterial Hypertension	0.0240179	0.0714736	0.738145
Ruminococcus2	Pulmonary Arterial Hypertension	0.246157	0.100258	0.0175287
Sellimonas	Pulmonary Arterial Hypertension	0.0263344	0.112304	0.815644
Senegalimassilia	Pulmonary Arterial Hypertension	-0.00418295	0.112818	0.970618
Slackia	Pulmonary Arterial Hypertension	0.102836	0.144178	0.481806
Streptococcus	Pulmonary Arterial Hypertension	0.241335	0.0985304	0.0179338
Subdoligranulum	Pulmonary Arterial Hypertension	-0.0570944	0.0806441	0.48253
Sutterella	Pulmonary Arterial Hypertension	-0.117902	0.10595	0.272434
Terrisporobacter	Pulmonary Arterial Hypertension	-0.0929118	0.117392	0.433855
Turicibacter	Pulmonary Arterial Hypertension	0.0379209	0.0805448	0.640054
Tyzzerella3	Pulmonary Arterial Hypertension	-0.0180265	0.0948156	0.850032
Veillonella	Pulmonary Arterial Hypertension	-0.0444644	0.0708094	0.532384
Victivallis	Pulmonary Arterial Hypertension	-0.0587194	0.150876	0.699796
MR, Mendelian randomization; SE, standard error;TMAO, trimethylamine N-oxide

## Sheet: S6
Table S6 MR-PRESSO analysis for the causal effect of gut microbiota, its metabolites and dietary patterns on pulmonary arterial hypertension
Exposure	Outcome	MR Analysis	Causal Estimate	SD	T-stat	P-value	RSSobs	GlobalTest_P Value	Outlier_num
Choline	Pulmonary Arterial Hypertension	MR PRESSO	0.435722	0.166954	2.60984	0.0105249	61.3137	0.999	0
Carnitine	Pulmonary Arterial Hypertension	MR PRESSO	0.0810577	1.59842	0.0507111	0.959591	276.113	0.709	0
Betaine	Pulmonary Arterial Hypertension	MR PRESSO	1.45076	0.995664	1.45708	0.150397	62.8395	0.425	0
TMAO	Pulmonary Arterial Hypertension	MR PRESSO	0.0740698	0.0561392	1.31939	0.192313	50.2306	0.798	0
Acetate	Pulmonary Arterial Hypertension	MR PRESSO	-0.339714	0.537126	-0.632467	0.528114	135.277	0.642	0
Indolepropionate	Pulmonary Arterial Hypertension	MR PRESSO	0.398897	0.746901	0.53407	0.59581	40.519	0.802	0
3-Hydroxybutyrate	Pulmonary Arterial Hypertension	MR PRESSO	1.19536	0.49343	2.42254	0.0168234	109.632	0.91	0
Alcohol use	Pulmonary Arterial Hypertension	MR PRESSO	-12.345	22.4074	-0.550933	0.58391	63.0617	0.272	0
Fresh fruit intake	Pulmonary Arterial Hypertension	MR PRESSO	0.427766	1.12688	0.379602	0.704493	301.72	0.808	0
Coffee intake	Pulmonary Arterial Hypertension	MR PRESSO	-0.274192	0.878428	-0.312139	0.755161	290.883	0.47	0
Beef intake	Pulmonary Arterial Hypertension	MR PRESSO	0.316547	0.764059	0.414297	0.678949	355.341	0.025	1
Oily fish intake	Pulmonary Arterial Hypertension	MR PRESSO	0.54486	0.730376	0.745999	0.456185	351.007	0.359	0
Clostridium (innocuum group)	Pulmonary Arterial Hypertension	MR PRESSO	-0.207031	0.208536	-0.992783	0.326124	54.9021	0.191	0
Eubacterium (brachy group)	Pulmonary Arterial Hypertension	MR PRESSO	-0.26146	0.217925	-1.19977	0.237466	42.7295	0.414	0
Eubacterium (coprostanoligenes group)	Pulmonary Arterial Hypertension	MR PRESSO	0.344587	0.370074	0.93113	0.355856	58.6044	0.432	0
Eubacterium (eligens group)	Pulmonary Arterial Hypertension	MR PRESSO	0.0291806	0.408125	0.0714992	0.943324	55.0462	0.172	0
Eubacterium (fissicatena group)	Pulmonary Arterial Hypertension	MR PRESSO	-0.268914	0.205336	-1.30963	0.197612	43.49	0.474	0
Eubacterium (hallii group)	Pulmonary Arterial Hypertension	MR PRESSO	-0.731194	0.378795	-1.93031	0.0593663	54.2604	0.356	0
Eubacterium (nodatum group)	Pulmonary Arterial Hypertension	MR PRESSO	0.209891	0.165852	1.26553	0.211546	51.0218	0.498	0
Eubacterium (oxidoreducens group)	Pulmonary Arterial Hypertension	MR PRESSO	-0.0204311	0.243071	-0.0840541	0.933433	44.3273	0.378	0
Eubacterium (rectale group)	Pulmonary Arterial Hypertension	MR PRESSO	0.432887	0.404917	1.06907	0.289881	75.0941	0.049	1
Eubacterium (ruminantium group)	Pulmonary Arterial Hypertension	MR PRESSO	0.203643	0.239043	0.851909	0.398171	55.7274	0.448	0
Eubacterium (ventriosum group)	Pulmonary Arterial Hypertension	MR PRESSO	0.231021	0.357598	0.646036	0.520602	81.9416	0.084	0
Eubacterium (xylanophilum group)	Pulmonary Arterial Hypertension	MR PRESSO	-0.547142	0.332004	-1.648	0.105055	62.5701	0.293	0
Ruminococcus (gauvreauii group)	Pulmonary Arterial Hypertension	MR PRESSO	-0.15739	0.348543	-0.451565	0.653906	43.7302	0.52	0
Ruminococcus (gnavus group)	Pulmonary Arterial Hypertension	MR PRESSO	-0.0100864	0.186777	-0.0540025	0.957101	54.3261	0.833	0
Ruminococcus (torques group)	Pulmonary Arterial Hypertension	MR PRESSO	0.194423	0.355708	0.54658	0.586729	60.3599	0.48	0
Actinomyces	Pulmonary Arterial Hypertension	MR PRESSO	-0.227833	0.263904	-0.86332	0.392441	48.7614	0.43	0
Adlercreutzia	Pulmonary Arterial Hypertension	MR PRESSO	-0.125133	0.260096	-0.481103	0.632585	46.9395	0.622	0
Akkermansia	Pulmonary Arterial Hypertension	MR PRESSO	0.563058	0.304277	1.85048	0.0693398	68.9958	0.208	0
Alistipes	Pulmonary Arterial Hypertension	MR PRESSO	0.834864	0.325899	2.56173	0.0133536	43.6765	0.843	0
Allisonella	Pulmonary Arterial Hypertension	MR PRESSO	0.328309	0.193884	1.69333	0.0971552	63.1638	0.081	0
Alloprevotella	Pulmonary Arterial Hypertension	MR PRESSO	0.298778	0.174417	1.71301	0.0950798	35.1023	0.673	0
Anaerofilum	Pulmonary Arterial Hypertension	MR PRESSO	-0.121485	0.206981	-0.58694	0.559939	49.8508	0.539	0
Anaerostipes	Pulmonary Arterial Hypertension	MR PRESSO	-0.0917796	0.30948	-0.296561	0.767644	71.4646	0.586	0
Anaerotruncus	Pulmonary Arterial Hypertension	MR PRESSO	-0.259811	0.363014	-0.715704	0.477316	59.6625	0.296	0
Bacteroides	Pulmonary Arterial Hypertension	MR PRESSO	-0.40225	0.342163	-1.17561	0.244395	59.6835	0.558	0
Barnesiella	Pulmonary Arterial Hypertension	MR PRESSO	-0.184916	0.402856	-0.459012	0.648298	66.6546	0.063	0
Bifidobacterium	Pulmonary Arterial Hypertension	MR PRESSO	0.0894318	0.304629	0.293576	0.770031	68.8383	0.346	0
Bilophila	Pulmonary Arterial Hypertension	MR PRESSO	0.336	0.312819	1.0741	0.287007	71.682	0.229	0
Blautia	Pulmonary Arterial Hypertension	MR PRESSO	-0.0660967	0.406931	-0.162427	0.871624	60.452	0.205	0
Butyricicoccus	Pulmonary Arterial Hypertension	MR PRESSO	0.235873	0.390236	0.604437	0.548523	46.9525	0.509	0
Butyricimonas	Pulmonary Arterial Hypertension	MR PRESSO	0.185102	0.274748	0.673718	0.503167	60.6102	0.436	0
Butyrivibrio	Pulmonary Arterial Hypertension	MR PRESSO	-0.0265932	0.13334	-0.199439	0.842629	42.228	0.939	0
Candidatus Soleaferrea	Pulmonary Arterial Hypertension	MR PRESSO	0.0321136	0.21089	0.152276	0.879516	56.308	0.523	0
Catenibacterium	Pulmonary Arterial Hypertension	MR PRESSO	-0.318234	0.181787	-1.75059	0.0885357	32.1865	0.748	0
Christensenellaceae (R7 group)	Pulmonary Arterial Hypertension	MR PRESSO	0.073454	0.390141	0.188275	0.851408	59.9936	0.231	0
Clostridium sensustricto 1	Pulmonary Arterial Hypertension	MR PRESSO	-0.06978	0.312417	-0.223355	0.824018	66.6917	0.324	0
Collinsella	Pulmonary Arterial Hypertension	MR PRESSO	-0.512301	0.310408	-1.65041	0.104457	49.1167	0.804	0
Coprobacter	Pulmonary Arterial Hypertension	MR PRESSO	-0.381835	0.220255	-1.7336	0.0884919	55.5465	0.533	0
Coprococcus1	Pulmonary Arterial Hypertension	MR PRESSO	-0.263513	0.311402	-0.846216	0.401034	46.1776	0.858	0
Coprococcus2	Pulmonary Arterial Hypertension	MR PRESSO	0.00696057	0.321435	0.0216547	0.982813	50.2188	0.488	0
Coprococcus3	Pulmonary Arterial Hypertension	MR PRESSO	0.211332	0.350201	0.603459	0.549302	38.2233	0.819	0
Defluviitaleaceae (UCG011)	Pulmonary Arterial Hypertension	MR PRESSO	-0.51892	0.244305	-2.12407	0.0381757	49.9142	0.728	0
Desulfovibrio	Pulmonary Arterial Hypertension	MR PRESSO	0.379758	0.318602	1.19195	0.238692	68.9119	0.092	0
Dialister	Pulmonary Arterial Hypertension	MR PRESSO	-0.288651	0.248247	-1.16275	0.249691	42.1969	0.971	0
Dorea	Pulmonary Arterial Hypertension	MR PRESSO	0.254999	0.36535	0.69796	0.487898	63.889	0.424	0
Eggerthella	Pulmonary Arterial Hypertension	MR PRESSO	0.203139	0.21719	0.935305	0.353577	70.7021	0.166	0
Eisenbergiella	Pulmonary Arterial Hypertension	MR PRESSO	0.180016	0.210408	0.855558	0.396023	56.0481	0.445	0
Enterorhabdus	Pulmonary Arterial Hypertension	MR PRESSO	0.0441405	0.281398	0.156862	0.876072	51.2341	0.287	0
Erysipelatoclostridium	Pulmonary Arterial Hypertension	MR PRESSO	0.224572	0.298008	0.753575	0.45471	57.3492	0.258	0
Erysipelotrichaceae (UCG003)	Pulmonary Arterial Hypertension	MR PRESSO	-0.504463	0.342321	-1.47365	0.146489	58.2303	0.363	0
Escherichia Shigella	Pulmonary Arterial Hypertension	MR PRESSO	-0.312281	0.327061	-0.954811	0.343705	70.0338	0.16	0
Faecalibacterium	Pulmonary Arterial Hypertension	MR PRESSO	0.0645957	0.238591	0.270738	0.78783	18.0229	1	0
Family XIIIAD (3011 group)	Pulmonary Arterial Hypertension	MR PRESSO	0.277501	0.314921	0.881178	0.381988	56.6254	0.514	0
Family XIII (UCG001)	Pulmonary Arterial Hypertension	MR PRESSO	0.382446	0.271469	1.4088	0.163589	65.4459	0.575	0
Flavonifractor	Pulmonary Arterial Hypertension	MR PRESSO	-0.043186	0.258021	-0.167374	0.867809	35.0005	0.923	0
Fusicatenibacter	Pulmonary Arterial Hypertension	MR PRESSO	-0.285984	0.343428	-0.832733	0.408471	59.1997	0.471	0
Gordonibacter	Pulmonary Arterial Hypertension	MR PRESSO	-0.0211668	0.187825	-0.112694	0.910734	57.5378	0.232	0
Haemophilus	Pulmonary Arterial Hypertension	MR PRESSO	-0.0175041	0.218075	-0.0802666	0.936306	42.0703	0.948	0
Holdemanella	Pulmonary Arterial Hypertension	MR PRESSO	-0.440488	0.227509	-1.93613	0.0597663	29.9608	0.945	0
Holdemania	Pulmonary Arterial Hypertension	MR PRESSO	-0.104899	0.309405	-0.339034	0.736197	52.3282	0.251	0
Howardella	Pulmonary Arterial Hypertension	MR PRESSO	0.225597	0.255863	0.881708	0.383478	66.0437	0.006	1
Howardella	Pulmonary Arterial Hypertension	Outlier-corrected	0.0866729	0.239741	0.361527	0.719762	-	-	-
Hungatella	Pulmonary Arterial Hypertension	MR PRESSO	-0.0129882	0.206514	-0.0628922	0.950125	52.8775	0.294	0
Intestinibacter	Pulmonary Arterial Hypertension	MR PRESSO	-0.116053	0.235734	-0.492307	0.624329	39.4747	0.979	0
Intestinimonas	Pulmonary Arterial Hypertension	MR PRESSO	-0.179679	0.300839	-0.59726	0.553084	45.3648	0.701	0
Lachnoclostridium	Pulmonary Arterial Hypertension	MR PRESSO	-0.44034	0.309025	-1.42494	0.158496	68.4434	0.665	0
Lachnospira	Pulmonary Arterial Hypertension	MR PRESSO	0.110193	0.36952	0.298205	0.766807	50.4068	0.511	0
Lachnospiraceae (FCS020 group)	Pulmonary Arterial Hypertension	MR PRESSO	0.306353	0.273554	1.1199	0.266696	62.3596	0.726	0
Lachnospiraceae (NC2004 group)	Pulmonary Arterial Hypertension	MR PRESSO	-0.418865	0.197505	-2.12078	0.0387285	41.1855	0.891	0
Lachnospiraceae (ND3007 group)	Pulmonary Arterial Hypertension	MR PRESSO	-0.695357	0.352719	-1.97142	0.0554497	33.0774	0.866	0
Lachnospiraceae (NK4A136 group)	Pulmonary Arterial Hypertension	MR PRESSO	0.0558177	0.36737	0.151939	0.879781	62.6239	0.32	0
Lachnospiraceae (UCG001)	Pulmonary Arterial Hypertension	MR PRESSO	0.114626	0.244914	0.468027	0.641433	58.4262	0.643	0
Lachnospiraceae (UCG004)	Pulmonary Arterial Hypertension	MR PRESSO	-0.581734	0.338527	-1.71843	0.0911465	63.9516	0.323	0
Lachnospiraceae (UCG008)	Pulmonary Arterial Hypertension	MR PRESSO	-0.512066	0.226771	-2.25807	0.0280051	55.4244	0.5	0
Lachnospiraceae (UCG010)	Pulmonary Arterial Hypertension	MR PRESSO	-0.337489	0.309024	-1.09211	0.279545	50.8976	0.713	0
Lactobacillus	Pulmonary Arterial Hypertension	MR PRESSO	0.0569741	0.272395	0.20916	0.835247	61.2678	0.109	0
Lactococcus	Pulmonary Arterial Hypertension	MR PRESSO	0.290293	0.17925	1.61948	0.111064	57.7034	0.458	0
Marvinbryantia	Pulmonary Arterial Hypertension	MR PRESSO	-0.269968	0.321196	-0.840506	0.404626	53.8182	0.41	0
Methanobrevibacter	Pulmonary Arterial Hypertension	MR PRESSO	0.0207976	0.166258	0.125092	0.900933	48.8208	0.659	0
Odoribacter	Pulmonary Arterial Hypertension	MR PRESSO	0.0671795	0.348276	0.192892	0.847893	43.6928	0.647	0
Olsenella	Pulmonary Arterial Hypertension	MR PRESSO	0.00290732	0.211648	0.0137365	0.98911	47.0802	0.235	0
Oscillibacter	Pulmonary Arterial Hypertension	MR PRESSO	0.387491	0.269712	1.43668	0.156473	64.4788	0.251	0
Oscillospira	Pulmonary Arterial Hypertension	MR PRESSO	-0.191406	0.278822	-0.686481	0.495519	50.6037	0.55	0
Oxalobacter	Pulmonary Arterial Hypertension	MR PRESSO	0.0281043	0.177753	0.158109	0.875021	41.9205	0.82	0
Parabacteroides	Pulmonary Arterial Hypertension	MR PRESSO	0.307946	0.387491	0.794716	0.430462	58.9903	0.255	0
Paraprevotella	Pulmonary Arterial Hypertension	MR PRESSO	0.207697	0.274117	0.757696	0.452765	50.8236	0.272	0
Parasutterella	Pulmonary Arterial Hypertension	MR PRESSO	-0.261004	0.306839	-0.850622	0.399292	49.8426	0.461	0
Peptococcus	Pulmonary Arterial Hypertension	MR PRESSO	0.143808	0.26534	0.541978	0.590194	85.7504	0.004	1
Phascolarctobacterium	Pulmonary Arterial Hypertension	MR PRESSO	0.0654226	0.264617	0.247235	0.805647	50.7196	0.701	0
Prevotella7	Pulmonary Arterial Hypertension	MR PRESSO	-0.272073	0.174266	-1.56125	0.125795	40.3914	0.682	0
Prevotella9	Pulmonary Arterial Hypertension	MR PRESSO	0.0147966	0.237455	0.0623133	0.950511	56.4013	0.75	0
Rikenellaceae (RC9gut group)	Pulmonary Arterial Hypertension	MR PRESSO	0.343539	0.169407	2.02789	0.0475172	61.4698	0.318	0
Romboutsia	Pulmonary Arterial Hypertension	MR PRESSO	-0.106314	0.308226	-0.344922	0.7316	50.1494	0.556	0
Roseburia	Pulmonary Arterial Hypertension	MR PRESSO	-0.351912	0.375235	-0.937844	0.352214	65.6051	0.286	0
Ruminiclostridium5	Pulmonary Arterial Hypertension	MR PRESSO	0.0412127	0.422942	0.097443	0.922729	74.9607	0.058	0
Ruminiclostridium6	Pulmonary Arterial Hypertension	MR PRESSO	-0.317037	0.356693	-0.888823	0.378825	45.0721	0.555	0
Ruminiclostridium9	Pulmonary Arterial Hypertension	MR PRESSO	-0.700005	0.327313	-2.13864	0.0362277	66.1064	0.52	0
Ruminococcaceae (NK4A214 group)	Pulmonary Arterial Hypertension	MR PRESSO	-0.60591	0.360811	-1.6793	0.0985683	69.8324	0.151	0
Ruminococcaceae (UCG002)	Pulmonary Arterial Hypertension	MR PRESSO	0.0393328	0.365192	0.107704	0.914629	57.7009	0.439	0
Ruminococcaceae (UCG003)	Pulmonary Arterial Hypertension	MR PRESSO	-0.24175	0.286956	-0.842463	0.40282	55.0208	0.754	0
Ruminococcaceae (UCG004)	Pulmonary Arterial Hypertension	MR PRESSO	-0.267431	0.30105	-0.888328	0.379424	43.4101	0.509	0
Ruminococcaceae (UCG005)	Pulmonary Arterial Hypertension	MR PRESSO	-0.552479	0.3394	-1.62781	0.108259	82.0163	0.145	0
Ruminococcaceae (UCG009)	Pulmonary Arterial Hypertension	MR PRESSO	0.0869625	0.213982	0.406401	0.686292	34.4541	0.945	0
Ruminococcaceae (UCG010)	Pulmonary Arterial Hypertension	MR PRESSO	0.178367	0.300106	0.594345	0.554764	51.2913	0.636	0
Ruminococcaceae (UCG011)	Pulmonary Arterial Hypertension	MR PRESSO	0.148689	0.152354	0.975948	0.334308	31.6649	0.953	0
Ruminococcaceae (UCG013)	Pulmonary Arterial Hypertension	MR PRESSO	-1.01853	0.432501	-2.35498	0.0221195	83.9971	0.02	1
Ruminococcaceae (UCG014)	Pulmonary Arterial Hypertension	MR PRESSO	-0.68377	0.343877	-1.98842	0.0516613	68.4235	0.179	0
Ruminococcus1	Pulmonary Arterial Hypertension	MR PRESSO	-0.298372	0.280754	-1.06275	0.29171	59.4215	0.786	0
Ruminococcus2	Pulmonary Arterial Hypertension	MR PRESSO	-0.38211	0.374053	-1.02154	0.311033	83.9654	0.055	0
Sellimonas	Pulmonary Arterial Hypertension	MR PRESSO	0.0901059	0.137039	0.65752	0.513862	35.578	0.96	0
Senegalimassilia	Pulmonary Arterial Hypertension	MR PRESSO	0.0832512	0.235269	0.353855	0.724997	46.501	0.603	0
Slackia	Pulmonary Arterial Hypertension	MR PRESSO	0.17651	0.267654	0.659472	0.51328	48.5796	0.245	0
Streptococcus	Pulmonary Arterial Hypertension	MR PRESSO	0.111237	0.396191	0.280765	0.779841	85.6563	0.028	1
Subdoligranulum	Pulmonary Arterial Hypertension	MR PRESSO	-0.029107	0.374031	-0.0778197	0.938249	62.2611	0.293	0
Sutterella	Pulmonary Arterial Hypertension	MR PRESSO	0.537207	0.343876	1.56221	0.124674	54.8422	0.345	0
Terrisporobacter	Pulmonary Arterial Hypertension	MR PRESSO	-0.0258065	0.285189	-0.0904892	0.928309	55.2632	0.142	0
Turicibacter	Pulmonary Arterial Hypertension	MR PRESSO	0.139391	0.21147	0.659153	0.512548	38.5217	0.968	0
Tyzzerella3	Pulmonary Arterial Hypertension	MR PRESSO	0.124534	0.208154	0.598277	0.552252	54.1225	0.476	0
Veillonella	Pulmonary Arterial Hypertension	MR PRESSO	-0.025529	0.210589	-0.121226	0.903859	58.9599	0.837	0
Victivallis	Pulmonary Arterial Hypertension	MR PRESSO	0.574405	0.181082	3.17206	0.00304015	31.8465	0.792	0
MR, Mendelian randomization; SD, standard deviation; RSSobs, observed residual sum of squares;outlier_num, number of outlier SNP;TMAO, trimethylamine N-oxide; SNP, single nucleotide polymorphism

## Sheet: S7
Table S7 Mediation analysis
Exposure	Mediator	β0	SE0	P	Mediator	Outcome	β1	SE1	P	Exposure	Outcome	β2	SE2	P
Alistipes	Alcohol use	-0.000509278	0.00113619	0.653984	Alcohol use	PAH	-14.3282	22.8892	0.531329	Alistipes	PAH	0.506305	0.758321	0.504347
Alistipes	Fresh fruit intake	-0.00780529	0.00722869	0.280247	Fresh fruit intake	PAH	0.435164	1.19161	0.714969	Coprobacter	PAH	-0.666451	0.49524	0.178395
Alistipes	Coffee intake	-0.00076133	0.0122848	0.950584	Coffee intake	PAH	-0.30385	0.89525	0.734307	Erysipelotrichaceae (UCG003)	PAH	-0.630314	0.675188	0.350542
Alistipes	Beef intake	-0.0135233	0.00963404	0.160407	Beef intake	PAH	-0.00420358	1.01945	0.99671	Lachnospiraceae (UCG008)	PAH	-0.502949	0.461131	0.275412
Alistipes	Oily fish intake	-0.00556888	0.0105885	0.598934	Oily fish intake	PAH	0.513187	0.748418	0.492905	Ruminococcaceae (UCG005)	PAH	-0.190335	0.57228	0.739443
Coprobacter	Alcohol use	0.000209955	0.000795379	0.791805						Victivallis	PAH	0.937191	0.364893	0.010217
Coprobacter	Fresh fruit intake	-0.00889495	0.00510058	0.0811753						Choline	PAH	0.428439	0.211207	0.0425069
Coprobacter	Coffee intake	0.00469076	0.00783424	0.549338						Carnitine	PAH	0.35684	1.65782	0.829574
Coprobacter	Beef intake	-0.00242177	0.00614449	0.69348						Betaine	PAH	1.54289	0.987002	0.118004
Coprobacter	Oily fish intake	-0.0138653	0.0123182	0.260337						TMAO	PAH	0.0740698	0.0602968	0.219289
Erysipelotrichaceae (UCG003)	Alcohol use	-0.00145129	0.00120919	0.230057						Acetate	PAH	-0.213548	0.555818	0.700826
Erysipelotrichaceae (UCG003)	Fresh fruit intake	0.00598297	0.00520676	0.250524						Indolepropionate	PAH	0.325683	0.82207	0.691977
Erysipelotrichaceae (UCG003)	Coffee intake	0.0190913	0.00687539	0.00549045						3-Hydroxybutyrate	PAH	1.09938	0.543308	0.0430226
Erysipelotrichaceae (UCG003)	Beef intake	0.000177708	0.00911088	0.984438
Erysipelotrichaceae (UCG003)	Oily fish intake	0.0197821	0.00883775	0.0251974
Lachnospiraceae (UCG008)	Alcohol use	0.00063564	0.000753021	0.398603
Lachnospiraceae (UCG008)	Fresh fruit intake	0.00678296	0.00452509	0.133882
Lachnospiraceae (UCG008)	Coffee intake	0.00139105	0.0059762	0.815943
Lachnospiraceae (UCG008)	Beef intake	0.00768176	0.00828763	0.353982
Lachnospiraceae (UCG008)	Oily fish intake	0.00765755	0.0103146	0.457845
[truncated: 40 more rows]

## Sheet: S8
Table S8 Instrumental variables used in the MR analysis for the causal effect of pulmonary arterial hypertension on gut microbiota and its metabolites
[truncated: 4,312 more rows]

[truncated: 4 more sheets: S9, S10, S11, S12]
